# Supplementary material for: Ca5Zr3F22
Source: Acta Crystallogr Sect E Struct Rep Online. 2012 Mar 3;68(Pt 4):i23. doi: 10.1107/S1600536812008495 (PMC3343775; doi:10.1107/S1600536812008495)
Supplement: Supplementary file 1 [file e-68-00i23-sup1.cif]

##############################################################################
#                                                                            #
# This CIF contains the data in a paper accepted for publication in          #
# Acta Crystallographica Section E. It conforms to the requirements of       #
# Notes for Authors for Acta Crystallographica Section E, and has been       #
# peer reviewed under the auspices of the IUCr Commission on Journals.       #
#                                                                            #
# Full details of the Crystallographic Information File format               #
# are given in the paper "The Crystallographic Information File (CIF):       #
# a New Standard Archive File for Crystallography" by S. R. Hall, F. H.      #
# Allen and I. D. Brown [Acta Cryst. (1991), A47, 655-685].                  #
#                                                                            #
# The current version of the core CIF dictionary is obtainable from          #
# ftp://ftp.iucr.org/pub/cif_core.dic.                                       #
#                                                                            #
# Software is freely available for graphical display of the structure(s)     #
# in this CIF. For information consult the CIF software page                 #
# http://www.iucr.org/resources/cif/software.                                #
#                                                                            #
# This file may be used for bona fide research purposes within the           #
# scientific community so long as proper attribution is given to the journal # 
# article from which it was obtained.                                        #
#                                                                            #
##############################################################################
data_I
_audit_creation_method     SHELXL-97
_chemical_name_systematic
;
pentacalcium trizirconium docosafluoride
;
_chemical_name_common     ?
_chemical_formula_sum     'Ca5 F22 Zr3'
_chemical_formula_iupac     'Ca5 Zr3 F22 '
_chemical_formula_weight     892.06
_chemical_melting_point     .
_symmetry_cell_setting     orthorhombic
_symmetry_space_group_name_H-M     'P 21 21 2'
_symmetry_space_group_name_hall     'P 2 2ab'
loop_
    _symmetry_equiv_pos_as_xyz
    'x, y, z'
    '-x, -y, z'
    '-x+1/2, y+1/2, -z'
    'x+1/2, -y+1/2, -z'
_cell_length_a     9.9844(3)
_cell_length_b     7.4059(2)
_cell_length_c     9.9046(3)
_cell_angle_alpha     90.00
_cell_angle_beta     90.00
_cell_angle_gamma     90.00
_cell_volume     732.38(4)
_cell_formula_units_Z     2
_cell_measurement_reflns_used     1507
_cell_measurement_theta_min     4.00
_cell_measurement_theta_max     35.78
_cell_measurement_temperature     296(2)
_cell_special_details     ?
_exptl_crystal_description     platelet
_exptl_crystal_colour     colourless
_exptl_crystal_size_max     0.185
_exptl_crystal_size_mid     0.061
_exptl_crystal_size_min     0.031
_exptl_crystal_density_diffrn     4.045
_exptl_crystal_density_meas     .
_exptl_crystal_density_method     'not measured'
_exptl_crystal_F_000     836
_exptl_absorpt_coefficient_mu     4.094
_exptl_absorpt_correction_type     multi-scan
_exptl_absorpt_process_details     '(<i>SADABS</i>; Bruker, 2008)'
_exptl_absorpt_correction_T_min     0.5865
_exptl_absorpt_correction_T_max     0.7471
_diffrn_ambient_temperature     296(2)
_diffrn_radiation_type     MoK\a
_diffrn_radiation_wavelength     0.71073
_diffrn_radiation_source     'fine-focus sealed tube'
_diffrn_radiation_monochromator     graphite
_diffrn_measurement_device_type     'Bruker APEXII CCD'
_diffrn_measurement_method     '\w and \f-scans'
_diffrn_detector_area_resol_mean     8.3333
_diffrn_reflns_number     7993
_diffrn_reflns_av_R_equivalents     0.0374
_diffrn_reflns_av_sigmaI/netI     0.0581
_diffrn_reflns_theta_min     3.43
_diffrn_reflns_theta_max     35.98
_diffrn_reflns_theta_full     35.98
_diffrn_measured_fraction_theta_max     0.992
_diffrn_measured_fraction_theta_full     0.992
_diffrn_reflns_limit_h_min     -16
_diffrn_reflns_limit_h_max     16
_diffrn_reflns_limit_k_min     -12
_diffrn_reflns_limit_k_max     6
_diffrn_reflns_limit_l_min     -16
_diffrn_reflns_limit_l_max     12
_refine_special_details
;
Refinement of <i>F</i>^2^ against ALL reflections. The weighted <i>R</i>-factor
<i>wR</i> and goodness of fit <i>S</i> are based on <i>F</i>^2^, conventional
<i>R</i>-factors <i>R</i> are based on <i>F</i>, with <i>F</i> set to zero for
negative <i>F</i>^2^. The threshold expression of <i>F</i>^2^ >
\s(<i>F</i>^2^) is used only for calculating <i>R</i>-factors(gt) <i>etc</i>.
and is not relevant to the choice of reflections for refinement.
<i>R</i>-factors based on <i>F</i>^2^ are statistically about twice as large
as those based on <i>F</i>, and <i>R</i>- factors based on ALL data will be
even larger.
;
_reflns_number_total     3466
_reflns_number_gt     2909
_reflns_threshold_expression     'I>2\s(I)'
_refine_ls_structure_factor_coef     Fsqd
_refine_ls_matrix_type     full
_refine_ls_R_factor_all     0.0481
_refine_ls_R_factor_gt     0.0356
_refine_ls_wR_factor_gt     0.0534
_refine_ls_wR_factor_ref     0.0575
_refine_ls_goodness_of_fit_ref     0.991
_refine_ls_restrained_S_all     0.991
_refine_ls_number_reflns     3466
_refine_ls_number_parameters     139
_refine_ls_number_restraints     0
_refine_ls_hydrogen_treatment     .
_refine_ls_weighting_scheme     calc
_refine_ls_weighting_details
         'calc w=1/[\s^2^(Fo^2^)+(0.0112P)^2^+0.0000P] where P=(Fo^2^+2Fc^2^)/3'
_atom_sites_solution_hydrogens     .
_atom_sites_solution_primary     direct
_atom_sites_solution_secondary     difmap
_refine_ls_shift/su_max     0.001
_refine_ls_shift/su_mean     0.000
_refine_diff_density_max     0.879
_refine_diff_density_min     -0.767
_refine_ls_extinction_method     none
_refine_ls_extinction_coef     .
_refine_ls_abs_structure_details     'Flack (1983), 1462 Friedel pairs'
_refine_ls_abs_structure_Flack     0.0(4)
loop_
    _atom_type_symbol
    _atom_type_description
    _atom_type_scat_dispersion_real
    _atom_type_scat_dispersion_imag
    _atom_type_scat_source
    'F' 'F' 0.0171 0.0103
                         'International Tables Vol C Tables 4.2.6.8 and 6.1.1.4'
    'Ca' 'Ca' 0.2262 0.3064
                         'International Tables Vol C Tables 4.2.6.8 and 6.1.1.4'
    'Zr' 'Zr' -2.9673 0.5597
                         'International Tables Vol C Tables 4.2.6.8 and 6.1.1.4'
_computing_data_collection     'APEX2 (Bruker, 2008)'
_computing_cell_refinement     'SAINT (Bruker, 2008)'
_computing_data_reduction     'SAINT (Bruker, 2008)'
_computing_structure_solution     'SHELXS97 (Sheldrick, 2008)'
_computing_structure_refinement     'SHELXL97 (Sheldrick, 2008)'
_computing_molecular_graphics
;
<i>CaRine</i> (Boudias & Monceau, 1998) and ORTEP-3 for Windows
(Farrugia, 1997)
;
_computing_publication_material     'SHELXTL (Sheldrick, 2008)'
loop_
    _atom_site_type_symbol
    _atom_site_label
    _atom_site_fract_x
    _atom_site_fract_y
    _atom_site_fract_z
    _atom_site_U_iso_or_equiv
    _atom_site_adp_type
    _atom_site_calc_flag
    _atom_site_refinement_flags
    _atom_site_occupancy
    _atom_site_disorder_assembly
    _atom_site_disorder_group
    Zr Zr1 0.71210(3) 0.25190(5) 0.77653(3) 0.00516(5) Uani d . 1 . .
    Zr Zr2 0.5000 0.0000 0.46134(5) 0.00610(9) Uani d S 1 . .
    Ca Ca1 0.71132(6) -0.23978(10) 0.75189(6) 0.00980(11) Uani d . 1 . .
    Ca Ca2 1.0000 0.5000 0.94489(11) 0.01098(18) Uani d S 1 . .
    Ca Ca3 1.0000 0.0000 0.53761(10) 0.00549(16) Uani d S 1 . .
    Ca Ca4 1.0000 0.0000 0.97774(11) 0.01109(19) Uani d S 1 . .
    F F1 0.88717(17) -0.2405(3) 0.89417(19) 0.0127(4) Uani d . 1 . .
    F F2 0.85135(16) 0.2410(3) 0.93117(18) 0.0108(3) Uani d . 1 . .
    F F3 0.8514(2) 0.0603(2) 0.7085(3) 0.0170(5) Uani d . 1 . .
    F F4 0.88835(19) 0.4117(2) 0.7118(3) 0.0126(4) Uani d . 1 . .
    F F5 1.10993(18) 0.2790(3) 0.6049(2) 0.0128(4) Uani d . 1 . .
    F F6 0.65761(18) 0.0167(3) 0.8771(2) 0.0113(4) Uani d . 1 . .
    F F7 0.69569(18) 0.4936(3) 0.87846(19) 0.0114(4) Uani d . 1 . .
    F F8 0.6504(2) 0.4338(3) 0.6301(2) 0.0156(5) Uani d . 1 . .
    F F9 1.10631(18) -0.2758(3) 0.4672(2) 0.0131(4) Uani d . 1 . .
    F F10 0.51040(18) 0.2795(2) 0.83055(19) 0.0139(4) Uani d . 1 . .
    F F11 0.6171(2) 0.0833(3) 0.6283(3) 0.0177(5) Uani d . 1 . .
loop_
    _atom_site_aniso_label
    _atom_site_aniso_U_11
    _atom_site_aniso_U_22
    _atom_site_aniso_U_33
    _atom_site_aniso_U_12
    _atom_site_aniso_U_13
    _atom_site_aniso_U_23
    Zr1 0.00491(11) 0.00437(10) 0.00621(12) 0.00005(14) -0.00025(10) 0.00010(14)
    Zr2 0.0070(2) 0.00559(19) 0.0057(2) -0.0005(2) 0.000 0.000
    Ca1 0.0079(2) 0.0118(3) 0.0097(3) -0.0004(3) 0.0000(2) 0.0002(3)
    Ca2 0.0104(4) 0.0085(4) 0.0139(5) 0.0006(4) 0.000 0.000
    Ca3 0.0047(4) 0.0059(4) 0.0059(4) 0.0005(5) 0.000 0.000
    Ca4 0.0097(4) 0.0065(4) 0.0170(5) -0.0010(4) 0.000 0.000
    F1 0.0108(8) 0.0113(8) 0.0161(9) -0.0008(9) -0.0033(7) -0.0009(10)
    F2 0.0100(8) 0.0125(8) 0.0098(8) -0.0027(10) -0.0044(6) 0.0024(10)
    F3 0.0194(11) 0.0113(9) 0.0203(13) 0.0026(8) 0.0086(10) -0.0019(9)
    F4 0.0118(10) 0.0128(9) 0.0133(11) -0.0041(7) 0.0021(9) 0.0004(8)
    F5 0.0103(8) 0.0159(11) 0.0122(10) 0.0038(7) -0.0044(7) -0.0006(8)
    F6 0.0129(9) 0.0090(9) 0.0120(10) -0.0019(8) 0.0002(7) -0.0007(8)
    F7 0.0129(9) 0.0084(8) 0.0130(10) -0.0016(9) -0.0016(8) -0.0023(9)
    F8 0.0202(12) 0.0145(10) 0.0120(12) 0.0008(8) -0.0061(9) 0.0047(8)
    F9 0.0135(9) 0.0108(10) 0.0151(10) -0.0034(8) 0.0041(7) 0.0002(8)
    F10 0.0077(8) 0.0177(10) 0.0161(10) 0.0009(8) 0.0012(8) -0.0044(7)
    F11 0.0233(12) 0.0146(10) 0.0151(13) -0.0028(9) -0.0065(10) -0.0028(9)
_geom_special_details
;
All e.s.d.'s (except the e.s.d. in the dihedral angle between two l.s. planes)
are estimated using the full covariance matrix. The cell e.s.d.'s are taken
into account individually in the estimation of e.s.d.'s in distances, angles
and torsion angles; correlations between e.s.d.'s in cell parameters are only
used when they are defined by crystal symmetry. An approximate (isotropic)
treatment of cell e.s.d.'s is used for estimating e.s.d.'s involving l.s.
planes.
;
loop_
    _geom_bond_atom_site_label_1
    _geom_bond_atom_site_label_2
    _geom_bond_site_symmetry_2
    _geom_bond_distance
    _geom_bond_publ_flag
    Zr1 F7 . 2.062(2) ?
    Zr1 F2 . 2.0701(16) ?
    Zr1 F8 . 2.073(2) ?
    Zr1 F6 . 2.079(2) ?
    Zr1 F10 . 2.0937(18) ?
    Zr1 F3 . 2.098(2) ?
    Zr1 F11 . 2.148(2) ?
    Zr1 F4 . 2.2154(19) ?
    Zr2 F5 3_646 2.0771(19) ?
    Zr2 F5 4_456 2.0771(19) ?
    Zr2 F9 3_656 2.0939(18) ?
    Zr2 F9 4_446 2.0939(18) ?
    Zr2 F11 . 2.117(2) ?
    Zr2 F11 2_655 2.117(2) ?
    Zr2 F4 4_456 2.148(2) ?
    Zr2 F4 3_646 2.148(2) ?
    Ca1 F1 . 2.2514(18) ?
    Ca1 F5 2_755 2.3214(19) ?
    Ca1 F6 . 2.331(2) ?
    Ca1 F7 1_545 2.344(2) ?
    Ca1 F10 2_655 2.3651(19) ?
    Ca1 F9 4_446 2.412(2) ?
    Ca1 F3 . 2.661(2) ?
    Ca1 F8 1_545 2.769(2) ?
    Ca1 F11 . 2.848(2) ?
    Ca2 F1 1_565 2.283(2) ?
    Ca2 F1 2_755 2.283(2) ?
    Ca2 F6 4_557 2.366(2) ?
    Ca2 F6 3_657 2.366(2) ?
    Ca2 F2 2_765 2.429(2) ?
    Ca2 F2 . 2.429(2) ?
    Ca2 F4 . 2.645(3) ?
    Ca2 F4 2_765 2.645(3) ?
    Ca2 F10 3_657 3.040(2) ?
    Ca2 F10 4_557 3.040(2) ?
    Ca2 F7 . 3.1091(18) ?
    Ca2 F7 2_765 3.1091(18) ?
    Ca3 F8 3_646 2.292(2) ?
    Ca3 F8 4_556 2.292(2) ?
    Ca3 F3 2_755 2.295(2) ?
    Ca3 F3 . 2.295(2) ?
    Ca3 F9 . 2.4055(19) ?
    Ca3 F9 2_755 2.4055(19) ?
    Ca3 F5 . 2.4327(19) ?
    Ca3 F5 2_755 2.4327(19) ?
    Ca4 F1 . 2.264(2) ?
    Ca4 F1 2_755 2.264(2) ?
    Ca4 F2 2_755 2.367(2) ?
    Ca4 F2 . 2.367(2) ?
    Ca4 F7 4_557 2.418(2) ?
    Ca4 F7 3_647 2.418(2) ?
    Ca4 F10 4_557 2.5067(19) ?
    Ca4 F10 3_647 2.5067(19) ?
    Ca4 F3 . 3.085(3) ?
    Ca4 F3 2_755 3.085(3) ?
loop_
    _geom_angle_atom_site_label_1
    _geom_angle_atom_site_label_2
    _geom_angle_atom_site_label_3
    _geom_angle_site_symmetry_1
    _geom_angle_site_symmetry_3
    _geom_angle
    _geom_angle_publ_flag
    F7 Zr1 F2 . . 74.04(8) ?
    F7 Zr1 F8 . . 75.80(8) ?
    F2 Zr1 F8 . . 137.96(9) ?
    F7 Zr1 F6 . . 118.16(7) ?
    F2 Zr1 F6 . . 77.79(8) ?
    F8 Zr1 F6 . . 143.31(8) ?
    F7 Zr1 F10 . . 73.37(7) ?
    F2 Zr1 F10 . . 117.44(7) ?
    F8 Zr1 F10 . . 80.18(8) ?
    F6 Zr1 F10 . . 73.00(7) ?
    F7 Zr1 F3 . . 142.87(8) ?
    F2 Zr1 F3 . . 76.47(9) ?
    F8 Zr1 F3 . . 114.32(10) ?
    F6 Zr1 F3 . . 76.16(8) ?
    F10 Zr1 F3 . . 141.78(8) ?
    F7 Zr1 F11 . . 143.54(8) ?
    F2 Zr1 F11 . . 141.23(9) ?
    F8 Zr1 F11 . . 76.60(8) ?
    F6 Zr1 F11 . . 74.05(8) ?
    F10 Zr1 F11 . . 78.86(8) ?
    F3 Zr1 F11 . . 71.33(9) ?
    F7 Zr1 F4 . . 74.98(8) ?
    F2 Zr1 F4 . . 72.62(8) ?
    F8 Zr1 F4 . . 71.74(8) ?
    F6 Zr1 F4 . . 142.56(8) ?
    F10 Zr1 F4 . . 141.80(7) ?
    F3 Zr1 F4 . . 75.04(7) ?
    F11 Zr1 F4 . . 117.61(9) ?
    F5 Zr2 F5 3_646 4_456 143.17(11) ?
    F5 Zr2 F9 3_646 3_656 117.63(7) ?
    F5 Zr2 F9 4_456 3_656 75.52(7) ?
    F5 Zr2 F9 3_646 4_446 75.52(7) ?
    F5 Zr2 F9 4_456 4_446 117.63(7) ?
    F9 Zr2 F9 3_656 4_446 140.46(11) ?
    F5 Zr2 F11 3_646 . 140.20(8) ?
    F5 Zr2 F11 4_456 . 74.04(8) ?
    F9 Zr2 F11 3_656 . 77.57(8) ?
    F9 Zr2 F11 4_446 . 71.76(8) ?
    F5 Zr2 F11 3_646 2_655 74.04(8) ?
    F5 Zr2 F11 4_456 2_655 140.20(8) ?
    F9 Zr2 F11 3_656 2_655 71.76(8) ?
    F9 Zr2 F11 4_446 2_655 77.57(8) ?
    F11 Zr2 F11 . 2_655 77.30(13) ?
    F5 Zr2 F4 3_646 4_456 73.35(7) ?
    F5 Zr2 F4 4_456 4_456 77.41(8) ?
    F9 Zr2 F4 3_656 4_456 76.44(8) ?
    F9 Zr2 F4 4_446 4_456 140.78(7) ?
    F11 Zr2 F4 . 4_456 145.25(7) ?
    F11 Zr2 F4 2_655 4_456 115.20(9) ?
    F5 Zr2 F4 3_646 3_646 77.41(8) ?
    F5 Zr2 F4 4_456 3_646 73.35(7) ?
    F9 Zr2 F4 3_656 3_646 140.78(7) ?
    F9 Zr2 F4 4_446 3_646 76.44(8) ?
    F11 Zr2 F4 . 3_646 115.20(9) ?
    F11 Zr2 F4 2_655 3_646 145.25(7) ?
    F4 Zr2 F4 4_456 3_646 73.99(11) ?
    F1 Ca1 F5 . 2_755 78.04(7) ?
    F1 Ca1 F6 . . 81.27(8) ?
    F5 Ca1 F6 2_755 . 127.77(7) ?
    F1 Ca1 F7 . 1_545 73.44(8) ?
    F5 Ca1 F7 2_755 1_545 106.33(7) ?
    F6 Ca1 F7 . 1_545 112.73(7) ?
    F1 Ca1 F10 . 2_655 121.56(7) ?
    F5 Ca1 F10 2_755 2_655 155.59(7) ?
    F6 Ca1 F10 . 2_655 73.18(7) ?
    F7 Ca1 F10 1_545 2_655 69.93(7) ?
    F1 Ca1 F9 . 4_446 154.42(7) ?
    F5 Ca1 F9 2_755 4_446 77.06(7) ?
    F6 Ca1 F9 . 4_446 109.85(7) ?
    F7 Ca1 F9 1_545 4_446 119.50(7) ?
    F10 Ca1 F9 2_655 4_446 84.00(7) ?
    F1 Ca1 F3 . . 72.14(9) ?
    F5 Ca1 F3 2_755 . 66.37(7) ?
    F6 Ca1 F3 . . 61.73(7) ?
    F7 Ca1 F3 1_545 . 145.59(7) ?
    F10 Ca1 F3 2_655 . 130.46(7) ?
    F9 Ca1 F3 4_446 . 92.47(8) ?
    F1 Ca1 F8 . 1_545 116.23(8) ?
    F5 Ca1 F8 2_755 1_545 77.68(7) ?
    F6 Ca1 F8 . 1_545 153.18(7) ?
    F7 Ca1 F8 1_545 1_545 58.87(7) ?
    F10 Ca1 F8 2_655 1_545 80.17(7) ?
    F9 Ca1 F8 4_446 1_545 63.55(6) ?
    F3 Ca1 F8 . 1_545 140.74(8) ?
    F1 Ca1 F11 . . 121.92(8) ?
    F5 Ca1 F11 2_755 . 95.13(7) ?
    F6 Ca1 F11 . . 57.87(7) ?
    F7 Ca1 F11 1_545 . 156.31(7) ?
    F10 Ca1 F11 2_655 . 86.38(7) ?
    F9 Ca1 F11 4_446 . 55.22(6) ?
    F3 Ca1 F11 . . 53.29(7) ?
    F8 Ca1 F11 1_545 . 118.27(6) ?
    F1 Ca2 F1 1_565 2_755 154.59(11) ?
    F1 Ca2 F6 1_565 4_557 122.41(8) ?
    F1 Ca2 F6 2_755 4_557 77.99(7) ?
    F1 Ca2 F6 1_565 3_657 77.99(7) ?
    F1 Ca2 F6 2_755 3_657 122.41(8) ?
    F6 Ca2 F6 4_557 3_657 83.69(10) ?
    F1 Ca2 F2 1_565 2_765 67.95(7) ?
    F1 Ca2 F2 2_755 2_765 110.54(6) ?
    F6 Ca2 F2 4_557 2_765 71.13(7) ?
    F6 Ca2 F2 3_657 2_765 114.00(7) ?
    F1 Ca2 F2 1_565 . 110.54(6) ?
    F1 Ca2 F2 2_755 . 67.95(7) ?
    F6 Ca2 F2 4_557 . 114.00(7) ?
    F6 Ca2 F2 3_657 . 71.13(7) ?
    F2 Ca2 F2 2_765 . 173.59(9) ?
    F1 Ca2 F4 1_565 . 78.94(7) ?
    F1 Ca2 F4 2_755 . 78.93(7) ?
    F6 Ca2 F4 4_557 . 156.54(6) ?
    F6 Ca2 F4 3_657 . 112.50(7) ?
    F2 Ca2 F4 2_765 . 113.82(7) ?
    F2 Ca2 F4 . . 59.90(6) ?
    F1 Ca2 F4 1_565 2_765 78.93(7) ?
    F1 Ca2 F4 2_755 2_765 78.94(7) ?
    F6 Ca2 F4 4_557 2_765 112.50(6) ?
    F6 Ca2 F4 3_657 2_765 156.54(6) ?
    F2 Ca2 F4 2_765 2_765 59.90(6) ?
    F2 Ca2 F4 . 2_765 113.82(7) ?
    F4 Ca2 F4 . 2_765 58.49(9) ?
    F1 Ca2 F10 1_565 3_657 64.60(6) ?
    F1 Ca2 F10 2_755 3_657 138.65(7) ?
    F6 Ca2 F10 4_557 3_657 60.87(6) ?
    F6 Ca2 F10 3_657 3_657 52.89(6) ?
    F2 Ca2 F10 2_765 3_657 61.59(5) ?
    F2 Ca2 F10 . 3_657 123.90(6) ?
    F4 Ca2 F10 . 3_657 142.40(5) ?
    F4 Ca2 F10 2_765 3_657 118.98(5) ?
    F1 Ca2 F10 1_565 4_557 138.65(7) ?
    F1 Ca2 F10 2_755 4_557 64.60(6) ?
    F6 Ca2 F10 4_557 4_557 52.89(6) ?
    F6 Ca2 F10 3_657 4_557 60.87(6) ?
    F2 Ca2 F10 2_765 4_557 123.90(6) ?
    F2 Ca2 F10 . 4_557 61.59(5) ?
    F4 Ca2 F10 . 4_557 118.98(5) ?
    F4 Ca2 F10 2_765 4_557 142.40(5) ?
    F10 Ca2 F10 3_657 4_557 85.95(7) ?
    F1 Ca2 F7 1_565 . 58.94(6) ?
    F1 Ca2 F7 2_755 . 115.01(6) ?
    F6 Ca2 F7 4_557 . 143.78(7) ?
    F6 Ca2 F7 3_657 . 60.56(6) ?
    F2 Ca2 F7 2_765 . 126.67(6) ?
    F2 Ca2 F7 . . 51.62(6) ?
    F4 Ca2 F7 . . 53.12(6) ?
    F4 Ca2 F7 2_765 . 103.35(6) ?
    F10 Ca2 F7 3_657 . 97.57(5) ?
    F10 Ca2 F7 4_557 . 100.25(5) ?
    F1 Ca2 F7 1_565 2_765 115.01(6) ?
    F1 Ca2 F7 2_755 2_765 58.94(6) ?
    F6 Ca2 F7 4_557 2_765 60.56(6) ?
    F6 Ca2 F7 3_657 2_765 143.78(7) ?
    F2 Ca2 F7 2_765 2_765 51.62(6) ?
    F2 Ca2 F7 . 2_765 126.67(6) ?
    F4 Ca2 F7 . 2_765 103.35(6) ?
    F4 Ca2 F7 2_765 2_765 53.12(6) ?
    F10 Ca2 F7 3_657 2_765 100.25(5) ?
    F10 Ca2 F7 4_557 2_765 97.57(5) ?
    F7 Ca2 F7 . 2_765 155.57(8) ?
    F8 Ca3 F8 3_646 4_556 87.10(12) ?
    F8 Ca3 F3 3_646 2_755 156.41(7) ?
    F8 Ca3 F3 4_556 2_755 98.78(8) ?
    F8 Ca3 F3 3_646 . 98.78(8) ?
    F8 Ca3 F3 4_556 . 156.41(7) ?
    F3 Ca3 F3 2_755 . 84.96(13) ?
    F8 Ca3 F9 3_646 . 84.10(7) ?
    F8 Ca3 F9 4_556 . 71.48(7) ?
    F3 Ca3 F9 2_755 . 76.31(7) ?
    F3 Ca3 F9 . . 131.65(7) ?
    F8 Ca3 F9 3_646 2_755 71.48(7) ?
    F8 Ca3 F9 4_556 2_755 84.10(7) ?
    F3 Ca3 F9 2_755 2_755 131.65(7) ?
    F3 Ca3 F9 . 2_755 76.31(7) ?
    F9 Ca3 F9 . 2_755 146.27(10) ?
    F8 Ca3 F5 3_646 . 132.51(7) ?
    F8 Ca3 F5 4_556 . 73.82(7) ?
    F3 Ca3 F5 2_755 . 70.82(6) ?
    F3 Ca3 F5 . . 85.66(7) ?
    F9 Ca3 F5 . . 126.99(6) ?
    F9 Ca3 F5 2_755 . 63.72(6) ?
    F8 Ca3 F5 3_646 2_755 73.82(7) ?
    F8 Ca3 F5 4_556 2_755 132.51(7) ?
    F3 Ca3 F5 2_755 2_755 85.66(7) ?
    F3 Ca3 F5 . 2_755 70.82(6) ?
    F9 Ca3 F5 . 2_755 63.72(6) ?
    F9 Ca3 F5 2_755 2_755 126.99(6) ?
    F5 Ca3 F5 . 2_755 148.20(10) ?
    F1 Ca4 F1 . 2_755 137.12(11) ?
    F1 Ca4 F2 . 2_755 69.36(7) ?
    F1 Ca4 F2 2_755 2_755 102.12(7) ?
    F1 Ca4 F2 . . 102.12(7) ?
    F1 Ca4 F2 2_755 . 69.36(7) ?
    F2 Ca4 F2 2_755 . 157.52(10) ?
    F1 Ca4 F7 . 4_557 129.24(8) ?
    F1 Ca4 F7 2_755 4_557 78.34(7) ?
    F2 Ca4 F7 2_755 4_557 67.84(6) ?
    F2 Ca4 F7 . 4_557 127.36(7) ?
    F1 Ca4 F7 . 3_647 78.34(7) ?
    F1 Ca4 F7 2_755 3_647 129.24(8) ?
    F2 Ca4 F7 2_755 3_647 127.36(7) ?
    F2 Ca4 F7 . 3_647 67.84(6) ?
    F7 Ca4 F7 4_557 3_647 107.84(10) ?
    F1 Ca4 F10 . 4_557 144.10(7) ?
    F1 Ca4 F10 2_755 4_557 75.15(7) ?
    F2 Ca4 F10 2_755 4_557 127.81(7) ?
    F2 Ca4 F10 . 4_557 71.47(6) ?
    F7 Ca4 F10 4_557 4_557 60.51(6) ?
    F7 Ca4 F10 3_647 4_557 66.43(7) ?
    F1 Ca4 F10 . 3_647 75.15(7) ?
    F1 Ca4 F10 2_755 3_647 144.10(7) ?
    F2 Ca4 F10 2_755 3_647 71.47(6) ?
    F2 Ca4 F10 . 3_647 127.81(7) ?
    F7 Ca4 F10 4_557 3_647 66.43(7) ?
    F7 Ca4 F10 3_647 3_647 60.51(6) ?
    F10 Ca4 F10 4_557 3_647 81.52(9) ?
    F1 Ca4 F3 . . 63.80(7) ?
    F1 Ca4 F3 2_755 . 79.01(6) ?
    F2 Ca4 F3 2_755 . 104.03(7) ?
    F2 Ca4 F3 . . 54.59(6) ?
    F7 Ca4 F3 4_557 . 153.52(7) ?
    F7 Ca4 F3 3_647 . 97.08(6) ?
    F10 Ca4 F3 4_557 . 125.49(6) ?
    F10 Ca4 F3 3_647 . 136.83(6) ?
    F1 Ca4 F3 . 2_755 79.01(6) ?
    F1 Ca4 F3 2_755 2_755 63.80(7) ?
    F2 Ca4 F3 2_755 2_755 54.59(6) ?
    F2 Ca4 F3 . 2_755 104.03(7) ?
    F7 Ca4 F3 4_557 2_755 97.08(6) ?
    F7 Ca4 F3 3_647 2_755 153.52(7) ?
    F10 Ca4 F3 4_557 2_755 136.83(6) ?
    F10 Ca4 F3 3_647 2_755 125.49(6) ?
    F3 Ca4 F3 . 2_755 60.32(8) ?
    Ca1 F1 Ca4 . . 127.94(11) ?
    Ca1 F1 Ca2 . 1_545 121.63(10) ?
    Ca4 F1 Ca2 . 1_545 109.64(7) ?
    Zr1 F2 Ca4 . . 126.50(10) ?
    Zr1 F2 Ca2 . . 114.89(9) ?
    Ca4 F2 Ca2 . . 101.62(6) ?
    Zr1 F3 Ca3 . . 142.87(12) ?
    Zr1 F3 Ca1 . . 99.48(8) ?
    Ca3 F3 Ca1 . . 107.24(8) ?
    Zr1 F3 Ca4 . . 97.99(9) ?
    Ca3 F3 Ca4 . . 107.36(8) ?
    Ca1 F3 Ca4 . . 89.55(7) ?
    Zr2 F4 Zr1 3_656 . 143.70(12) ?
    Zr2 F4 Ca2 3_656 . 113.76(8) ?
    Zr1 F4 Ca2 . . 102.38(9) ?
    Zr2 F5 Ca1 3_656 2_755 134.66(9) ?
    Zr2 F5 Ca3 3_656 . 110.14(8) ?
    Ca1 F5 Ca3 2_755 . 114.36(8) ?
    Zr1 F6 Ca1 . . 111.56(9) ?
    Zr1 F6 Ca2 . 3_647 125.08(9) ?
    Ca1 F6 Ca2 . 3_647 120.46(8) ?
    Zr1 F7 Ca1 . 1_565 117.66(9) ?
    Zr1 F7 Ca4 . 3_657 111.69(8) ?
    Ca1 F7 Ca4 1_565 3_657 110.63(8) ?
    Zr1 F7 Ca2 . . 92.24(7) ?
    Ca1 F7 Ca2 1_565 . 92.03(6) ?
    Ca4 F7 Ca2 3_657 . 131.65(8) ?
    Zr1 F8 Ca3 . 3_656 147.21(10) ?
    Zr1 F8 Ca1 . 1_565 101.38(9) ?
    Ca3 F8 Ca1 3_656 1_565 105.84(7) ?
    Zr2 F9 Ca3 3_646 . 110.58(8) ?
    Zr2 F9 Ca1 3_646 4_546 124.23(9) ?
    Ca3 F9 Ca1 . 4_546 114.33(8) ?
    Zr1 F10 Ca1 . 2_655 143.51(9) ?
    Zr1 F10 Ca4 . 3_657 107.27(8) ?
    Ca1 F10 Ca4 2_655 3_657 106.96(7) ?
    Zr1 F10 Ca2 . 3_647 98.83(7) ?
    Ca1 F10 Ca2 2_655 3_647 97.15(6) ?
    Ca4 F10 Ca2 3_657 3_647 83.57(6) ?
    Zr2 F11 Zr1 . . 161.30(11) ?
    Zr2 F11 Ca1 . . 105.85(7) ?
    Zr1 F11 Ca1 . . 92.79(8) ?
_iucr_refine_instructions_details
;
TITL Ca5Zr3F22_0ma in P2(1)2(1)2
CELL 0.71073   9.9844   7.4059   9.9046  90.000  90.000  90.000
ZERR    2.00   0.0003   0.0002   0.0003   0.000   0.000   0.000
LATT -1
SYMM -X, -Y, Z
SYMM 0.5-X, 0.5+Y, -Z
SYMM 0.5+X, 0.5-Y, -Z
SFAC F CA ZR
UNIT 44 10 6
TEMP 23.000
L.S. 4
TWIN -1 0 0 0 -1 0 0 0 -1
BOND
ACTA
OMIT 1 1 1
OMIT 1 0 1
OMIT 0 0 1
FMAP 2
PLAN 20
WGHT    0.011200
BASF   0.57580
FVAR       0.08518
MOLE   1
ZR1   3    0.712099    0.251897    0.776533    11.00000    0.00491    0.00437 =
         0.00621    0.00010   -0.00025    0.00005
ZR2   3    0.500000    0.000000    0.461344    10.50000    0.00697    0.00559 =
         0.00574    0.00000    0.00000   -0.00047
CA1   2    0.711318   -0.239780    0.751890    11.00000    0.00788    0.01179 =
         0.00973    0.00019    0.00001   -0.00035
CA2   2    1.000000    0.500000    0.944885    10.50000    0.01044    0.00854 =
         0.01394    0.00000    0.00000    0.00057
CA3   2    1.000000    0.000000    0.537609    10.50000    0.00470    0.00590 =
         0.00585    0.00000    0.00000    0.00048
CA4   2    1.000000    0.000000    0.977743    10.50000    0.00974    0.00650 =
         0.01704    0.00000    0.00000   -0.00099
F1    1    0.887171   -0.240524    0.894173    11.00000    0.01084    0.01132 =
         0.01607   -0.00091   -0.00325   -0.00080
F2    1    0.851350    0.240978    0.931169    11.00000    0.01004    0.01247 =
         0.00983    0.00236   -0.00437   -0.00266
F3    1    0.851375    0.060314    0.708479    11.00000    0.01941    0.01130 =
         0.02033   -0.00192    0.00863    0.00263
F4    1    0.888353    0.411693    0.711839    11.00000    0.01176    0.01278 =
         0.01332    0.00040    0.00211   -0.00407
F5    1    1.109933    0.278991    0.604898    11.00000    0.01028    0.01593 =
         0.01220   -0.00062   -0.00435    0.00378
F6    1    0.657610    0.016682    0.877136    11.00000    0.01287    0.00901 =
         0.01198   -0.00072    0.00021   -0.00195
F7    1    0.695691    0.493630    0.878462    11.00000    0.01287    0.00836 =
         0.01304   -0.00226   -0.00158   -0.00159
F8    1    0.650354    0.433816    0.630116    11.00000    0.02017    0.01445 =
         0.01205    0.00468   -0.00607    0.00080
F9    1    1.106308   -0.275835    0.467156    11.00000    0.01351    0.01077 =
         0.01509    0.00025    0.00408   -0.00344
F10   1    0.510398    0.279465    0.830552    11.00000    0.00774    0.01772 =
         0.01611   -0.00440    0.00118    0.00095
F11   1    0.617122    0.083349    0.628279    11.00000    0.02326    0.01463 =
         0.01507   -0.00278   -0.00653   -0.00282
HKLF 4
REM  Ca5Zr3F22_0ma in P2(1)2(1)2
REM R1 =  0.0356 for   2909 Fo > 4sig(Fo)  and  0.0481 for all   3466 data
REM    139 parameters refined using      0 restraints
END
WGHT      0.0112      0.0000
REM Highest difference peak  0.879,  deepest hole -0.767,  1-sigma level  0.202
Q1    1   1.1876 -0.3134  0.4189  11.00000  0.05    0.86
Q2    1   0.7193  0.0192  0.5646  11.00000  0.05    0.77
Q3    1   0.5860  0.2482  0.6791  11.00000  0.05    0.76
Q4    1   0.6031 -0.0561  0.6576  11.00000  0.05    0.73
Q5    1   0.8465  0.4769  0.7181  11.00000  0.05    0.72
Q6    1   0.6650  0.0149  0.6182  11.00000  0.05    0.69
Q7    1   0.6828  0.2371  0.8547  11.00000  0.05    0.69
Q8    1   1.1249 -0.2527  0.3697  11.00000  0.05    0.66
Q9    1   0.9779  0.3076  0.8208  11.00000  0.05    0.65
Q10   1   1.0004  0.2063  0.5765  11.00000  0.05    0.65
Q11   1   1.2086  0.2402  0.6292  11.00000  0.05    0.64
Q12   1   0.7764  0.5561  0.8685  11.00000  0.05    0.64
Q13   1   1.0000  0.0000  0.8060  10.50000  0.05    0.63
Q14   1   0.6754  0.2483  0.6920  11.00000  0.05    0.63
Q15   1   0.8965  0.0026  0.6188  11.00000  0.05    0.63
Q16   1   0.5938  0.0622  0.6558  11.00000  0.05    0.63
Q17   1   0.8942 -0.2476  0.9558  11.00000  0.05    0.62
Q18   1   0.6541 -0.0063  1.0228  11.00000  0.05    0.62
Q19   1   0.8637  0.5643  0.9264  11.00000  0.05    0.62
Q20   1   0.8976  0.2446  0.8617  11.00000  0.05    0.62
;
data_global
_journal_date_recd_electronic     2012-02-17
_journal_date_accepted     2012-02-25
_journal_name_full     'Acta Crystallographica, Section E'
_journal_year     2012
_journal_volume     68
_journal_issue      4
_journal_page_first     i23
_journal_page_last     i23
_journal_paper_category     QI
_journal_paper_doi     10.1107/S1600536812008495
_journal_coeditor_code     WM2595
_publ_contact_author_name     'Daniel Avignant'
_publ_contact_author_address
;
Clermont Universit\'e, Universit\'e Blaise Pascal
Institut de Chimie de Clermont-Ferrand
BP 10448
6300 Clermont-Ferrand, France
and
CNRS, UMR 6296, ICCF, BP 80026, 63171 Aubi\`ere, France
;
_publ_contact_author_email     'daniel.avignant@univ-bpclermont.fr'
_publ_contact_author_fax     '0473407102'
_publ_contact_author_phone     '0473407108'
_publ_section_title
;
Ca~5~Zr~3~F~22~
;
loop_
    _publ_author_name
    _publ_author_address
    'Oudahmane, Abdelghani'
;
Clermont Universit\'e
Universit\'e Blaise Pascal
Institut de Chimie de Clermont-Ferrand
BP 10448
63000 Clermont-Ferrand
France and CNRS
UMR 6296
ICCF
BP 80026
63171 Aubi\`ere,
France
;
    'El-Ghozzi, Malika'
;
Clermont Universit\'e
Universit\'e Blaise Pascal
Institut de Chimie de Clermont-Ferrand
BP 10448
63000 Clermont-Ferrand
France and CNRS
UMR 6296
ICCF
BP 80026
63171 Aubi\`ere,
France
;
    'Avignant, Daniel'
;
Clermont Universit\'e
Universit\'e Blaise Pascal
Institut de Chimie de Clermont-Ferrand
BP 10448
63000 Clermont-Ferrand
France and CNRS
UMR 6296
ICCF
BP 80026
63171 Aubi\`ere,
France
;
_publ_section_synopsis     .
