# Supplementary material for: Ca5Zr3F22
Source: Acta Crystallogr Sect E Struct Rep Online. 2012 Mar 3;68(Pt 4):i23. doi: 10.1107/S1600536812008495 (PMC3343775; doi:10.1107/S1600536812008495)
Supplement: Supplementary file 2 [file e-68-00i23-Isup2.hkl]

# 
# h,k,l, Fc-squared, Fo-squared, sigma(Fo-squared) and status flag 
# 
data_I
_shelx_title ' Ca5Zr3F22_0ma in P2(1)2(1)2' 
_shelx_refln_list_code          4 
_shelx_F_calc_maximum      370.19 
_exptl_crystal_F_000       836.00 
_reflns_d_resolution_high  0.6049 
 
loop_ 
 _symmetry_equiv_pos_as_xyz 
 'x, y, z' 
 '-x, -y, z' 
 '-x+1/2, y+1/2, -z' 
 'x+1/2, -y+1/2, -z' 
 
_cell_length_a     9.9844 
_cell_length_b     7.4059 
_cell_length_c     9.9046 
_cell_angle_alpha  90.000 
_cell_angle_beta   90.000 
_cell_angle_gamma  90.000 
 
_shelx_F_squared_multiplier     1.000 
 
loop_ 
 _refln_index_h 
 _refln_index_k 
 _refln_index_l 
 _refln_F_squared_calc 
 _refln_F_squared_meas 
 _refln_F_squared_sigma 
 _refln_observed_status 
   2   0   0      277.78      245.61     21.05 o 
   4   0   0     4433.23     4129.69     75.61 o 
   6   0   0    18795.14    19054.05    349.65 o 
   8   0   0    12768.75    12710.52    285.06 o 
  10   0   0    25490.00    25000.29    704.29 o 
  12   0   0      360.05      453.45    104.75 o 
  14   0   0    12254.86    11955.04    497.55 o 
  16   0   0        5.94      -57.89     84.07 o 
   2   1   0     1359.48     1351.76     22.36 o 
   3   1   0     1443.58     1370.76     26.48 o 
   4   1   0      553.85      538.11     18.49 o 
   5   1   0      942.90      988.05     40.49 o 
   6   1   0     2286.12     2317.95     56.33 o 
   7   1   0      447.76      426.76     38.00 o 
   8   1   0     2302.49     2274.65     73.88 o 
   9   1   0     1275.74     1159.68     68.42 o 
  10   1   0     1480.03     1392.65     96.94 o 
  11   1   0      222.84      163.08     48.26 o 
  12   1   0       27.50       14.66     39.07 o 
  13   1   0        9.12       -7.02     42.85 o 
  14   1   0       29.47       48.46     41.25 o 
  15   1   0        2.59      -16.95     66.85 o 
  16   1   0       83.08       56.51     88.21 o 
   0   2   0     1897.20     2054.47     78.56 o 
   1   2   0       75.51       77.28      9.95 o 
   2   2   0    54030.05    53802.88    437.41 o 
   3   2   0       22.28       11.99      6.00 o 
   4   2   0     1817.47     1860.88     31.33 o 
   5   2   0      160.01      163.87     15.63 o 
   6   2   0    24886.66    25103.52    253.35 o 
   7   2   0        0.04        1.25     15.53 o 
   8   2   0     7577.21     7891.72    170.78 o 
   9   2   0       45.24        8.67     20.89 o 
  10   2   0      326.91      297.60     44.24 o 
  11   2   0      107.76       97.21     34.98 o 
  12   2   0    18252.93    18192.15    346.97 o 
  13   2   0        0.72      -21.20     40.79 o 
  14   2   0       22.05      -40.37     40.37 o 
  15   2   0        5.79       10.79     69.60 o 
  16   2   0     6515.54     6102.94    383.16 o 
   1   3   0      286.55      265.24     10.33 o 
   2   3   0      339.61      348.77     14.98 o 
   3   3   0     3442.63     3388.60     65.25 o 
   4   3   0      117.34      121.75     15.68 o 
   5   3   0      756.90      726.87     29.04 o 
   6   3   0     2011.30     2030.21     74.43 o 
   7   3   0     1689.74     1653.16     51.28 o 
   8   3   0     2987.40     3010.94     85.56 o 
   9   3   0       15.75       10.29     20.65 o 
  10   3   0     1418.00     1469.63     99.86 o 
  11   3   0      117.84      150.89     53.06 o 
  12   3   0       81.80      103.41     48.47 o 
  13   3   0      556.91      579.78     85.50 o 
  14   3   0       37.40        6.65     48.06 o 
  15   3   0       19.93        0.36     52.52 o 
   0   4   0   137039.91   136485.19   2053.66 o 
   1   4   0      439.66      443.34     18.42 o 
   2   4   0      206.06      222.31     13.11 o 
   3   4   0       15.47       12.13      9.89 o 
   4   4   0    22261.38    22587.30    317.10 o 
   5   4   0        8.03       21.76     16.11 o 
   6   4   0    10080.86     9983.38    185.99 o 
   7   4   0       17.48       24.38     16.96 o 
   8   4   0     2926.34     3013.07    101.99 o 
   9   4   0        0.10       12.04     27.66 o 
  10   4   0    18205.08    18581.21    411.74 o 
  11   4   0       57.27       27.05     38.84 o 
  12   4   0       67.96       31.37     53.75 o 
  13   4   0       19.25       29.43     44.68 o 
  14   4   0    11050.02    10829.00    331.71 o 
  15   4   0       83.45       50.35     59.35 o 
   1   5   0      145.38      130.65     21.72 o 
   2   5   0      993.94     1033.99     41.93 o 
   3   5   0       14.00       18.10     12.68 o 
   4   5   0     1054.04     1076.07     39.80 o 
   5   5   0      123.53      123.99     24.99 o 
   6   5   0     1612.43     1534.77     83.72 o 
   7   5   0      328.93      371.90     51.00 o 
   8   5   0     1763.80     1772.28    101.42 o 
   9   5   0        1.34      -27.57     27.57 o 
  10   5   0      788.49      835.93     84.20 o 
  11   5   0       12.04       11.57     42.04 o 
  12   5   0        0.50      -12.89     38.40 o 
  13   5   0      281.53      329.50     72.37 o 
  14   5   0       31.04       69.39     57.83 o 
  15   5   0        0.55       56.51     63.33 o 
   0   6   0     6062.71     6046.41    143.29 o 
   1   6   0      119.74       92.94     35.27 o 
   2   6   0    27266.39    27923.53    418.02 o 
   3   6   0      205.81      198.13     20.73 o 
   4   6   0     6059.61     5710.43    150.02 o 
   5   6   0      373.13      373.96     51.00 o 
   6   6   0     9135.59     8989.72    227.28 o 
   7   6   0        4.74       -2.90     26.75 o 
   8   6   0     3241.45     3209.98    336.99 o 
   9   6   0      118.53      122.77     68.91 o 
  10   6   0        5.88      -12.65     36.11 o 
  11   6   0      390.01      375.67     69.18 o 
  12   6   0    13033.68    11984.19    342.45 o 
  13   6   0       28.40       48.11     52.21 o 
  14   6   0       15.60       29.65     54.54 o 
   1   7   0      242.00      266.23     79.25 o 
   2   7   0      123.44      121.68     70.98 o 
   3   7   0      610.20      654.18     40.72 o 
   4   7   0      438.90      441.49     45.48 o 
   5   7   0      944.31     1021.84    101.99 o 
   6   7   0     1331.11     1493.85     88.21 o 
   7   7   0     1832.76     1763.23    100.53 o 
   8   7   0     1500.88     1499.56    138.52 o 
   9   7   0      192.73      245.37     55.14 o 
  10   7   0      705.80      653.91     81.46 o 
  11   7   0        9.15      -10.94     39.82 o 
  12   7   0        0.78        3.94     49.62 o 
  13   7   0     1004.41     1238.14    120.98 o 
   0   8   0    27121.65    27386.06    789.74 o 
   1   8   0      522.47      444.68    108.88 o 
   2   8   0       32.89       40.09     37.06 o 
   3   8   0       26.66       -9.20     32.75 o 
   4   8   0    12781.46    12765.37    293.57 o 
   5   8   0        8.13      -14.64     24.82 o 
   6   8   0     2619.95     2463.29    146.10 o 
   7   8   0        1.55       37.64     31.39 o 
   8   8   0      778.42     1018.93    148.85 o 
   9   8   0       21.99        1.27     59.27 o 
  10   8   0    10428.59    10196.88    299.16 o 
  11   8   0      134.03      221.68     75.80 o 
  12   8   0       21.60       66.03     55.06 o 
   1   9   0      493.63      385.10     69.55 o 
   2   9   0      421.19      351.18    130.93 o 
   3   9   0       40.16       67.53     63.40 o 
   4   9   0      819.50      813.17    135.07 o 
   5   9   0        3.56      -46.86     46.86 o 
   6   9   0      936.42     1062.38    166.77 o 
   7   9   0      120.32      125.51     42.83 o 
   8   9   0     1136.01     1313.52     97.83 o 
   9   9   0      101.92       97.95     47.34 o 
  10   9   0      329.52      365.21     70.37 o 
  11   9   0        7.95      -12.25     47.79 o 
   0  10   0       26.07       34.46     62.02 o 
   1  10   0      223.33      214.98     84.76 o 
   2  10   0    12349.12    12227.13    365.45 o 
   3  10   0      118.22      230.17     96.48 o 
   4  10   0      613.12      858.66    154.37 o 
   5  10   0      172.07      152.99     89.59 o 
   6  10   0     3035.27     3437.38    275.65 o 
   7  10   0        1.96      -57.89     57.89 o 
   8  10   0     3552.59     3739.19    212.94 o 
   9  10   0      122.23      217.70     56.98 o 
   1  11   0      232.22      233.68     74.55 o 
   2  11   0       81.65      272.90    108.88 o 
   3  11   0       97.38      107.50     88.21 o 
   4  11   0      238.92      391.43    124.04 o 
   5  11   0        1.48      -31.70     64.78 o 
   6  11   0      638.45      820.07    166.77 o 
   7  11   0      560.21      555.44    151.61 o 
   0  12   0    11038.34    11866.83    559.57 o 
   1  12   0      237.20      164.01    104.75 o 
   2  12   0        8.09       12.40     92.34 o 
   3  12   0       65.10       48.24     88.21 o 
   2   0   1     5334.30     5235.20     84.77 o 
   3   0   1    17355.61    17209.11    185.38 o 
   4   0   1      937.43     1061.28     32.26 o 
   5   0   1    30953.86    32311.95    497.00 o 
   6   0   1      340.48      336.17     27.89 o 
   7   0   1    20936.94    21293.63    284.86 o 
   8   0   1     1897.35     1794.74     65.79 o 
   9   0   1     2998.64     2963.45     90.93 o 
  10   0   1      397.69      424.20     50.89 o 
  11   0   1     2332.18     2349.16    106.61 o 
  12   0   1      326.04      363.38     99.23 o 
  13   0   1        5.74        1.87     48.24 o 
  14   0   1       30.23      -12.66     49.34 o 
  15   0   1      462.71      393.40     90.05 o 
  16   0   1      260.29      224.07     86.14 o 
 -16   1   1       68.99       -0.20     61.19 o 
 -15   1   1     1089.34     1097.43    117.29 o 
 -14   1   1        4.49       -6.61     48.23 o 
 -13   1   1      762.93      785.74     94.52 o 
 -12   1   1      139.73      173.94     55.98 o 
 -11   1   1      884.34      907.51     71.07 o 
 -10   1   1      696.29      640.58     88.61 o 
  -9   1   1     1676.76     1698.37     69.30 o 
  -8   1   1      828.79      882.42     48.19 o 
  -7   1   1      503.84      481.23     34.35 o 
  -6   1   1      377.28      393.93     28.37 o 
  -5   1   1      294.04      270.04     22.06 o 
  -4   1   1      994.50     1060.62     36.05 o 
  -3   1   1     3195.06     3040.05     50.49 o 
  -2   1   1      328.13      310.14     15.91 o 
   0   1   1      292.42       48.28     38.34 o 
   2   1   1      329.02      346.62     17.16 o 
   3   1   1     3198.72     3165.56     51.51 o 
   4   1   1      988.47      957.45     31.22 o 
   5   1   1      291.57      282.58     20.96 o 
   6   1   1      374.68      410.54     28.55 o 
   7   1   1      509.57      450.67     34.35 o 
   8   1   1      831.80      849.21     47.89 o 
   9   1   1     1686.49     1721.52    122.16 o 
  10   1   1      698.03      760.00     61.75 o 
  11   1   1      880.32      929.06     72.16 o 
  12   1   1      138.31      143.34     43.74 o 
  13   1   1      755.34      650.40     69.23 o 
  14   1   1        4.65       18.77     48.20 o 
  15   1   1     1089.18     1007.51    168.15 o 
  16   1   1       69.75      110.26    103.37 o 
 -16   2   1      123.75       57.83     65.27 o 
 -15   2   1     1530.89     1479.23    131.04 o 
 -14   2   1      958.56      836.85    103.02 o 
 -13   2   1      468.43      671.01    141.96 o 
 -12   2   1      171.47      136.42     43.11 o 
 -11   2   1      474.67      410.37     54.89 o 
 -10   2   1       93.92       95.14     32.60 o 
  -9   2   1    11059.60    10899.87    222.54 o 
  -8   2   1     1398.70     1474.03     59.68 o 
  -7   2   1     8109.65     8385.37    144.24 o 
  -6   2   1     1960.01     1957.36     51.23 o 
  -5   2   1    29797.01    29672.71    350.03 o 
  -4   2   1     1813.25     1892.76     40.48 o 
  -3   2   1       41.66       29.09      8.08 o 
  -2   2   1      763.95      759.42     24.68 o 
  -1   2   1     3837.53     3881.41     52.19 o 
   0   2   1     2977.06     2929.27     39.73 o 
   1   2   1     3835.36     3813.21     51.28 o 
   2   2   1      765.34      779.74     26.00 o 
   3   2   1       38.58       30.86     10.22 o 
   4   2   1     1821.06     1794.13     43.76 o 
   5   2   1    29810.65    30156.51    288.88 o 
   6   2   1     1960.01     2056.53     48.81 o 
   7   2   1     8117.64     8223.88    129.60 o 
   8   2   1     1392.36     1367.68     71.76 o 
   9   2   1    11057.60    11399.06    193.00 o 
  10   2   1       95.01      107.24     28.95 o 
  11   2   1      471.57      480.56     54.60 o 
  12   2   1      172.32      170.15     43.05 o 
  13   2   1      468.56      416.57     71.94 o 
  14   2   1      955.90      900.01     98.07 o 
  15   2   1     1528.68     1569.84    199.85 o 
  16   2   1      122.70       99.23    103.37 o 
 -15   3   1     1029.98     1097.24    225.35 o 
 -14   3   1       29.49       17.54     48.18 o 
 -13   3   1      679.46      648.39    106.13 o 
 -12   3   1      112.85      108.13     50.18 o 
 -11   3   1      504.45      491.37     59.39 o 
 -10   3   1      451.79      439.30     88.93 o 
  -9   3   1      727.71      776.84     66.05 o 
  -8   3   1      598.36      612.13     42.45 o 
  -7   3   1     1374.91     1333.00     42.29 o 
  -6   3   1       14.90       11.42     11.12 o 
  -5   3   1     5926.82     5957.39     89.39 o 
  -4   3   1      509.58      490.59     19.66 o 
  -3   3   1    11547.62    11639.33    134.21 o 
  -2   3   1      736.54      732.83     21.46 o 
  -1   3   1      614.65      751.43     21.94 o 
   0   3   1        0.33        0.29      5.37 o 
   1   3   1      616.47      767.68     27.98 o 
   2   3   1      739.06      766.37     22.80 o 
   3   3   1    11557.61    11744.00    167.95 o 
   4   3   1      514.21      537.15     23.13 o 
   5   3   1     5919.95     5851.50     93.54 o 
   6   3   1       15.65       20.23     12.57 o 
   7   3   1     1365.29     1273.70     42.81 o 
   8   3   1      595.32      640.72     67.24 o 
   9   3   1      729.80      758.57     89.14 o 
  10   3   1      452.50      423.11     59.93 o 
  11   3   1      507.51      496.15     68.68 o 
  12   3   1      112.98       89.13     45.12 o 
  13   3   1      681.58      705.66     87.02 o 
  14   3   1       29.18       17.92     51.10 o 
  15   3   1     1031.17     1127.42    177.80 o 
 -15   4   1      259.83      205.89     73.99 o 
 -14   4   1       15.20       -5.69     47.89 o 
 -13   4   1       65.99      103.72    111.64 o 
 -12   4   1      629.52      582.37     83.32 o 
 -11   4   1     1851.59     1655.19    114.89 o 
 -10   4   1      534.01      478.93     55.52 o 
  -9   4   1     2893.07     2929.51    145.05 o 
  -8   4   1     1084.11     1079.07     63.67 o 
  -7   4   1    14897.27    14790.14    215.65 o 
  -6   4   1       75.11       67.38     20.69 o 
  -5   4   1    13131.61    13101.39    142.76 o 
  -4   4   1      785.99      781.74     56.26 o 
  -3   4   1    11784.15    11957.67    139.94 o 
  -2   4   1     3356.36     3426.01     54.79 o 
  -1   4   1      185.49      200.52     21.29 o 
   0   4   1     2006.32     2080.66     31.74 o 
   1   4   1      185.51      219.26     12.74 o 
   2   4   1     3358.62     3399.27     47.50 o 
   3   4   1    11784.22    11943.58    128.56 o 
   4   4   1      792.27      777.00     42.38 o 
   5   4   1    13126.47    12885.34    233.74 o 
   6   4   1       77.98       55.53     44.10 o 
   7   4   1    14885.66    14910.75    735.30 o 
   8   4   1     1079.48     1090.16     78.45 o 
   9   4   1     2897.51     2895.89    128.63 o 
  10   4   1      534.30      562.58     67.89 o 
  11   4   1     1853.82     1866.28    164.70 o 
  12   4   1      635.95      670.28    135.76 o 
  13   4   1       65.45      121.40     54.03 o 
  14   4   1       14.74      -16.80     48.70 o 
  15   4   1      260.40      478.26    135.07 o 
 -15   5   1      879.89      848.25    111.62 o 
 -14   5   1       15.79       22.93     52.60 o 
 -13   5   1      790.55      593.87    140.58 o 
 -12   5   1       93.56       63.20     49.04 o 
 -11   5   1      499.76      401.50    104.75 o 
 -10   5   1      213.16      252.97     57.83 o 
  -9   5   1      670.25      659.65     59.03 o 
  -8   5   1      485.59      441.50     46.67 o 
  -7   5   1      542.33      494.71     44.78 o 
  -6   5   1      342.43      345.73     36.62 o 
  -5   5   1      525.99      526.53     53.59 o 
  -4   5   1      601.84      620.62     37.00 o 
  -3   5   1     1103.11     1179.78     85.34 o 
  -2   5   1      474.50      484.01     21.87 o 
  -1   5   1     7437.42     7444.98     84.19 o 
   0   5   1       81.66       80.71     17.60 o 
   1   5   1     7433.97     7462.93    100.88 o 
   2   5   1      474.74      512.27     22.59 o 
   3   5   1     1100.82     1077.94     38.81 o 
   4   5   1      598.13      524.93     57.20 o 
   5   5   1      518.89      598.34     71.67 o 
   6   5   1      342.87      347.56     80.63 o 
   7   5   1      545.73      516.34    102.68 o 
   8   5   1      487.48      489.54     58.09 o 
   9   5   1      677.00      711.82    121.98 o 
  10   5   1      214.32      258.95     55.73 o 
  11   5   1      495.70      382.31     68.14 o 
  12   5   1       91.88      124.44     52.31 o 
  13   5   1      786.95      836.11     95.96 o 
  14   5   1       15.70       -6.36     50.57 o 
  15   5   1      880.43      806.28    154.37 o 
 -14   6   1      455.59      361.96     83.79 o 
 -13   6   1      311.60      317.80     75.72 o 
 -12   6   1       45.81      156.46    115.08 o 
 -11   6   1      413.12      307.39     80.63 o 
 -10   6   1      382.89      446.15     72.21 o 
  -9   6   1     5778.30     5607.72    197.59 o 
  -8   6   1      346.58      357.15     45.73 o 
  -7   6   1     4704.38     4558.35    139.91 o 
  -6   6   1      341.74      407.79     39.71 o 
  -5   6   1    12500.20    12023.22    270.78 o 
  -4   6   1     1760.37     1789.44     72.23 o 
  -3   6   1      352.13      364.75     34.56 o 
  -2   6   1     1126.52     1136.51     27.68 o 
  -1   6   1      991.70     1059.24     45.76 o 
   0   6   1       58.29       49.33     19.05 o 
   1   6   1      987.93      987.76    112.94 o 
   2   6   1     1126.46     1119.87     32.51 o 
   3   6   1      354.16      361.49     31.63 o 
   4   6   1     1756.25     1663.92     99.23 o 
   5   6   1    12515.72    12263.68    266.05 o 
   6   6   1      344.12      348.88     48.00 o 
   7   6   1     4706.03     4663.67    159.31 o 
   8   6   1      344.46      416.91     65.47 o 
   9   6   1     5774.51     5468.24    255.67 o 
  10   6   1      380.27      451.98    108.88 o 
  11   6   1      410.08      485.74     75.53 o 
  12   6   1       45.35       68.91     72.36 o 
  13   6   1      312.05      203.51     68.14 o 
  14   6   1      454.07      492.24     88.10 o 
 -13   7   1      646.49      522.35    119.22 o 
 -12   7   1       79.33        2.62     51.62 o 
 -11   7   1      733.40      832.09     94.01 o 
 -10   7   1      133.25      138.56    125.42 o 
  -9   7   1      272.08      315.68     61.41 o 
  -8   7   1      354.13      328.64     67.53 o 
  -7   7   1       30.67       23.18     67.53 o 
  -6   7   1       85.15      103.37     58.58 o 
  -5   7   1     1778.08     1693.52     86.58 o 
  -4   7   1       60.96        6.61     85.45 o 
  -3   7   1     1331.45     1424.85     88.90 o 
  -2   7   1      107.16      138.44     40.37 o 
  -1   7   1     1146.79     1068.81     83.32 o 
   0   7   1       91.45       72.91     34.59 o 
   1   7   1     1136.04     1033.88     81.86 o 
   2   7   1      108.04      175.77     68.91 o 
   3   7   1     1329.35     1404.51    105.27 o 
   4   7   1       62.62       67.03     39.97 o 
   5   7   1     1781.87     1737.98     86.68 o 
   6   7   1       85.67      145.92     40.66 o 
   7   7   1       31.21       63.06     51.00 o 
   8   7   1      352.59      260.53     79.25 o 
   9   7   1      276.56      248.32     55.62 o 
  10   7   1      134.09      207.58     55.53 o 
  11   7   1      732.07      696.34    115.77 o 
  12   7   1       79.01       76.41     57.48 o 
  13   7   1      644.05      669.70     95.49 o 
 -12   8   1      350.18      358.06    126.11 o 
 -11   8   1     1291.96     1464.20    130.25 o 
 -10   8   1      187.85      140.13     59.93 o 
  -9   8   1     1219.08     1062.39    148.85 o 
  -8   8   1      174.91      160.80     75.80 o 
  -7   8   1     6900.35     7102.91    211.15 o 
  -6   8   1      381.19      347.72     69.60 o 
  -5   8   1     4029.15     4132.36    135.01 o 
  -4   8   1      918.34      976.54     99.92 o 
  -3   8   1     5303.72     4983.79    277.03 o 
  -2   8   1     1255.66     1107.50     95.45 o 
  -1   8   1       13.35       -2.80     34.07 o 
   0   8   1      561.69      483.30     67.73 o 
   1   8   1       13.36      -27.28     27.28 o 
   2   8   1     1252.24     1275.11     98.43 o 
   3   8   1     5299.30     5630.45    204.03 o 
   4   8   1      923.29     1003.63     60.28 o 
   5   8   1     4027.34     3996.91    134.17 o 
   6   8   1      385.96      399.27     53.29 o 
   7   8   1     6901.41     6592.33    205.38 o 
   8   8   1      177.22      261.48     54.22 o 
   9   8   1     1222.04     1042.22    168.84 o 
  10   8   1      186.48      159.80     56.61 o 
  11   8   1     1290.64     1315.91    113.15 o 
  12   8   1      349.12      332.46     76.53 o 
 -11   9   1      251.95      131.00     63.58 o 
 -10   9   1       85.12      158.62     58.37 o 
  -9   9   1      662.96      706.09     81.18 o 
  -8   9   1      163.50      140.19     48.19 o 
  -7   9   1      427.19      395.68    157.12 o 
  -6   9   1       71.76       76.42     33.94 o 
  -5   9   1      264.31      294.95    100.61 o 
  -4   9   1      105.12       44.10     68.91 o 
  -3   9   1     1457.27     1627.73    176.42 o 
  -2   9   1      351.41      455.39     97.86 o 
  -1   9   1     1938.09     2241.06    137.42 o 
   0   9   1       82.90      -17.21     35.90 o 
   1   9   1     1925.31     1892.18    129.61 o 
   2   9   1      349.27      341.19    102.68 o 
   3   9   1     1449.24     1398.43    148.16 o 
   4   9   1      104.39       64.78     66.16 o 
   5   9   1      266.29      268.35     37.54 o 
   6   9   1       72.59      108.88     65.47 o 
   7   9   1      429.52      394.57     57.27 o 
   8   9   1      163.78      180.14     50.88 o 
   9   9   1      665.88      539.41    128.18 o 
  10   9   1       85.85       90.85     55.52 o 
  11   9   1      248.79      156.78     74.43 o 
  -9  10   1     2817.07     2725.70    206.74 o 
  -8  10   1      733.68      818.05     76.31 o 
  -7  10   1     2020.88     1655.29    203.98 o 
  -6  10   1      246.25      125.42     97.86 o 
  -5  10   1     3747.10     3673.07    279.79 o 
  -4  10   1      129.42      172.28     90.97 o 
  -3  10   1      375.15      297.70    103.37 o 
  -2  10   1      176.70       92.34     71.67 o 
  -1  10   1      498.37      589.88     90.14 o 
   0  10   1      528.71      551.66     86.59 o 
   1  10   1      496.94      591.02    130.25 o 
   2  10   1      177.45      176.73     64.37 o 
   3  10   1      377.01      461.72    124.04 o 
   4  10   1      129.03      228.79     95.10 o 
   5  10   1     3753.57     3792.98    282.54 o 
   6  10   1      244.85      223.28    104.75 o 
   7  10   1     2019.81     2003.99    220.52 o 
   8  10   1      732.46      710.34     73.05 o 
   9  10   1     2814.51     3024.35    145.25 o 
  -7  11   1       21.12       92.34     89.59 o 
  -6  11   1       49.74       -4.13     78.56 o 
  -5  11   1      274.30      402.45    133.69 o 
  -4  11   1        4.75       35.83     78.56 o 
  -3  11   1      492.16      417.61    132.31 o 
  -2  11   1       36.34       60.64     74.43 o 
  -1  11   1     1040.05      986.02    119.83 o 
   0  11   1      180.76      170.71     71.59 o 
   1  11   1     1035.20     1122.94    123.21 o 
   2  11   1       36.78       63.12     56.86 o 
   3  11   1      490.95      416.24    132.31 o 
   4  11   1        5.18       51.00     79.94 o 
   5  11   1      277.28      516.85    141.96 o 
   6  11   1       49.96      -17.92     73.05 o 
   7  11   1       21.31       52.37     89.59 o 
  -3  12   1     1931.30     2236.92    252.22 o 
  -2  12   1      645.36      650.54    155.74 o 
  -1  12   1        1.05       16.54     88.21 o 
   0  12   1       14.72       70.23     66.91 o 
   1  12   1        1.08        0.11     59.43 o 
   2  12   1      648.60      536.14    144.72 o 
   3  12   1     1930.45     1845.49    232.93 o 
   0   0   2     2897.16     2839.22     90.97 o 
   1   0   2     1201.37     1138.88     40.44 o 
   2   0   2    81992.91    80505.18   1195.68 o 
   3   0   2       66.50       83.55     13.87 o 
   4   0   2      125.08      133.33     17.05 o 
   5   0   2    10306.54    10478.30    140.62 o 
   6   0   2     9392.31     8998.16    169.35 o 
   7   0   2      714.55      744.51     48.81 o 
   8   0   2    11777.81    11786.18    360.27 o 
   9   0   2      808.64      765.84     49.94 o 
  10   0   2        0.03       33.35     22.13 o 
  11   0   2      214.49      179.87     42.73 o 
  12   0   2    15282.84    15665.76    321.46 o 
  13   0   2       67.15       65.49     43.94 o 
  14   0   2      438.91      486.30     89.60 o 
  15   0   2      199.16      289.31     87.52 o 
  16   0   2     5523.15     5880.50    266.55 o 
 -16   1   2      241.67      202.24     83.38 o 
 -15   1   2      412.58      301.84    124.04 o 
 -14   1   2       17.60       22.27     51.31 o 
 -13   1   2      314.57      405.36     63.41 o 
 -12   1   2      203.25      107.77     64.71 o 
 -11   1   2      300.89      213.70     43.68 o 
 -10   1   2      846.18      854.02     61.82 o 
  -9   1   2       72.26       55.31     24.02 o 
  -8   1   2      955.42      989.55     59.46 o 
  -7   1   2      884.45      826.13     50.08 o 
  -6   1   2     2104.63     2084.01     60.97 o 
  -5   1   2      994.89      972.39     38.73 o 
  -4   1   2     1922.71     1944.38     79.77 o 
  -3   1   2      823.66      837.83     35.85 o 
  -2   1   2     1164.39     1122.92     33.42 o 
  -1   1   2     2148.16     2058.43    117.84 o 
   0   1   2       11.87       11.68      9.58 o 
   1   1   2     2150.20     2137.88     36.74 o 
   2   1   2     1165.07     1229.15     30.75 o 
   3   1   2      825.60      829.20     29.04 o 
   4   1   2     1932.44     2000.12     53.86 o 
   5   1   2      996.02      958.99     33.46 o 
   6   1   2     2111.22     2101.30     59.20 o 
   7   1   2      883.05      808.17     50.49 o 
   8   1   2      950.97      956.46     51.13 o 
   9   1   2       72.93       33.57     22.99 o 
  10   1   2      840.10      802.40     47.27 o 
  11   1   2      300.40      295.68     40.04 o 
  12   1   2      201.60      153.07     47.15 o 
  13   1   2      311.21      342.26     74.57 o 
  14   1   2       17.44        8.23     50.13 o 
  15   1   2      412.53      159.88     93.72 o 
  16   1   2      239.73      121.29    103.37 o 
 -16   2   2        1.63       18.65     65.78 o 
 -15   2   2        1.47      -48.57     54.08 o 
 -14   2   2    11638.31    11140.97    339.56 o 
 -13   2   2       22.46       10.96     44.85 o 
 -12   2   2      230.21      239.09     62.85 o 
 -11   2   2      321.46      343.02     51.14 o 
 -10   2   2    16327.88    16269.46    262.73 o 
  -9   2   2      610.12      707.24     53.91 o 
  -8   2   2      806.35      786.51     50.13 o 
  -7   2   2     1223.49     1256.98     60.29 o 
  -6   2   2     6684.25     6748.27    117.44 o 
  -5   2   2      242.21      240.39     21.43 o 
  -4   2   2    66880.41    67808.27    732.00 o 
  -3   2   2     1340.17     1483.19     64.06 o 
  -2   2   2      128.31      130.70     18.23 o 
  -1   2   2      400.01      402.51     27.46 o 
   0   2   2    53395.09    52051.75    554.35 o 
   1   2   2      398.38      449.45     22.48 o 
   2   2   2      130.11      141.16     11.91 o 
   3   2   2     1337.54     1509.65     40.26 o 
   4   2   2    66923.78    67642.45    727.74 o 
   5   2   2      240.73      217.99     21.27 o 
   6   2   2     6687.64     6537.30    105.85 o 
   7   2   2     1219.57     1336.61     52.21 o 
   8   2   2      797.23      888.47     42.85 o 
   9   2   2      609.51      629.46     43.10 o 
  10   2   2    16343.95    16368.79    233.08 o 
  11   2   2      323.68      368.73     42.46 o 
  12   2   2      227.51      258.00     68.61 o 
  13   2   2       22.63        6.32     41.21 o 
  14   2   2    11629.17    11176.32    493.42 o 
  15   2   2        1.55       51.00     81.32 o 
  16   2   2        1.62      -30.32     85.45 o 
 -15   3   2      306.24      520.27    104.06 o 
 -14   3   2       37.04      -17.97     46.02 o 
 -13   3   2      248.21      305.92     58.90 o 
 -12   3   2      230.19      197.23     48.78 o 
 -11   3   2      349.08      393.39     60.94 o 
 -10   3   2      934.37      899.95     69.17 o 
  -9   3   2       73.66       71.09     21.63 o 
  -8   3   2      909.92      921.44     44.67 o 
  -7   3   2      189.71      176.46     22.17 o 
  -6   3   2      594.77      678.56     32.05 o 
  -5   3   2     1046.00     1032.22     34.71 o 
  -4   3   2     1558.27     1518.65     37.85 o 
  -3   3   2      497.38      531.75     23.28 o 
  -2   3   2     6459.50     6544.32    155.04 o 
  -1   3   2     8312.43     8719.06    100.47 o 
   0   3   2        0.02        0.91      7.28 o 
   1   3   2     8325.83     8581.07    108.33 o 
   2   3   2     6455.40     6694.67    140.56 o 
   3   3   2      500.53      520.74     23.24 o 
   4   3   2     1559.85     1497.13     45.78 o 
   5   3   2     1037.29      978.33     41.40 o 
   6   3   2      586.31      575.64     31.88 o 
   7   3   2      188.74      210.74     24.93 o 
   8   3   2      914.50     1007.60     46.51 o 
   9   3   2       75.98       69.99     23.12 o 
  10   3   2      938.43      869.49    104.75 o 
  11   3   2      349.98      331.66     59.46 o 
  12   3   2      232.35      234.81     77.18 o 
  13   3   2      249.86      267.64     62.18 o 
  14   3   2       37.46      154.37     89.59 o 
  15   3   2      306.81      356.97    121.29 o 
 -15   4   2      355.36      396.94     89.07 o 
 -14   4   2      525.20      453.58     87.39 o 
 -13   4   2      140.87       85.33     58.58 o 
 -12   4   2    12117.50    11967.83    277.94 o 
 -11   4   2       51.77       50.77     33.87 o 
 -10   4   2       92.07       74.70     33.37 o 
  -9   4   2      560.82      710.29     59.24 o 
  -8   4   2    12297.25    12511.55    203.67 o 
  -7   4   2      508.32      466.50     50.93 o 
  -6   4   2     6830.73     7085.08    119.87 o 
  -5   4   2     4392.49     4420.31     73.81 o 
  -4   4   2      901.58      890.75     29.82 o 
  -3   4   2      675.66      593.78     28.10 o 
  -2   4   2    44118.45    44818.18    587.45 o 
  -1   4   2     1480.25     1490.83     30.22 o 
   0   4   2       48.60       45.22      9.67 o 
   1   4   2     1483.69     1564.77     51.18 o 
   2   4   2    44137.61    44775.80    441.98 o 
   3   4   2      675.41      696.06     32.59 o 
   4   4   2      911.24      898.48     45.97 o 
   5   4   2     4397.98     4404.56     80.72 o 
   6   4   2     6811.68     6662.01    151.09 o 
   7   4   2      512.11      462.24     69.72 o 
   8   4   2    12240.81    12118.58    293.78 o 
   9   4   2      557.27      552.61     63.33 o 
  10   4   2       92.50      176.72     68.22 o 
  11   4   2       52.89       63.79     40.66 o 
  12   4   2    12155.31    11855.68    339.05 o 
  13   4   2      140.95      176.81     57.48 o 
  14   4   2      528.97      461.72    118.53 o 
  15   4   2      353.85      476.88    136.45 o 
 -14   5   2        9.62      -33.90     47.93 o 
 -13   5   2       93.19       68.22     51.65 o 
 -12   5   2       37.62       19.45     42.07 o 
 -11   5   2      383.49      417.77     58.98 o 
 -10   5   2      491.12      409.17     54.06 o 
  -9   5   2      631.63      603.58     58.45 o 
  -8   5   2     1201.07     1230.54     71.79 o 
  -7   5   2      448.14      425.63     39.79 o 
  -6   5   2     1633.42     1582.01     60.48 o 
  -5   5   2      322.72      264.54     26.40 o 
  -4   5   2     1659.64     1665.51     52.62 o 
  -3   5   2     1128.11     1130.77     35.93 o 
  -2   5   2      313.98      321.91     21.29 o 
  -1   5   2     1607.97     1569.73     41.09 o 
   0   5   2       43.07       45.03     10.18 o 
   1   5   2     1617.65     1552.93     37.38 o 
   2   5   2      314.39      312.00     18.95 o 
   3   5   2     1129.36     1159.35     33.82 o 
   4   5   2     1671.83     1546.56     61.98 o 
   5   5   2      321.30      276.24     33.38 o 
   6   5   2     1630.89     1607.21     71.97 o 
   7   5   2      445.95      458.40     53.11 o 
   8   5   2     1195.20     1090.40    130.93 o 
   9   5   2      628.45      769.90    124.73 o 
  10   5   2      487.68      492.99    117.15 o 
  11   5   2      385.91      513.73    148.85 o 
  12   5   2       37.59       64.98     46.86 o 
  13   5   2       94.40       65.27     52.57 o 
  14   5   2        9.77       46.86     75.80 o 
 -14   6   2     7233.56     7475.23    283.73 o 
 -13   6   2      116.02      110.60     59.23 o 
 -12   6   2      190.07      258.03     83.38 o 
 -11   6   2      189.10      112.58     58.58 o 
 -10   6   2    10251.49     9840.82    233.89 o 
  -9   6   2      166.95      117.08     38.54 o 
  -8   6   2     1204.91     1023.36     67.52 o 
  -7   6   2     1475.35     1522.91     74.14 o 
  -6   6   2     3556.71     3411.90    103.39 o 
  -5   6   2      317.36      375.95     36.21 o 
  -4   6   2    15926.57    16432.34    323.86 o 
  -3   6   2      737.17      708.57     57.20 o 
  -2   6   2      899.68      885.38     36.14 o 
  -1   6   2      852.33      824.76     26.42 o 
   0   6   2    33655.54    33483.04    477.38 o 
   1   6   2      844.57      871.25     27.95 o 
   2   6   2      903.55      861.63     29.74 o 
   3   6   2      725.54      747.40     44.47 o 
   4   6   2    15931.19    16223.90    354.51 o 
   5   6   2      316.15      352.69     45.31 o 
   6   6   2     3577.76     3545.76    130.38 o 
   7   6   2     1478.22     1459.40    112.33 o 
   8   6   2     1205.71     1232.62    108.19 o 
   9   6   2      166.02      153.39     49.25 o 
  10   6   2    10250.72    10027.52    281.47 o 
  11   6   2      189.35      214.51     56.96 o 
  12   6   2      190.01      235.99     62.01 o 
  13   6   2      115.65      121.01    101.30 o 
  14   6   2     7232.03     6721.78    372.13 o 
 -13   7   2      153.56       52.24    150.92 o 
 -12   7   2      234.42      211.05     73.75 o 
 -11   7   2       25.63       79.66     53.18 o 
 -10   7   2      249.56      350.59     68.45 o 
  -9   7   2      110.11      200.38     54.31 o 
  -8   7   2      523.31      545.84     54.23 o 
  -7   7   2       75.28       36.02     26.19 o 
  -6   7   2     1099.88     1057.84     60.44 o 
  -5   7   2      316.48      243.08     31.65 o 
  -4   7   2     1404.75     1420.13     76.79 o 
  -3   7   2      512.38      528.70     32.82 o 
  -2   7   2      656.23      651.94     23.32 o 
  -1   7   2      191.35      233.55     47.72 o 
   0   7   2        4.12      -20.08     26.46 o 
   1   7   2      192.62      154.89    116.46 o 
   2   7   2      652.62      747.81     34.81 o 
   3   7   2      513.60      499.24     39.72 o 
   4   7   2     1409.36     1598.54     72.06 o 
   5   7   2      317.03      303.29     92.34 o 
   6   7   2     1096.37     1108.42     78.38 o 
   7   7   2       75.33       86.06     37.22 o 
   8   7   2      526.60      560.57    106.82 o 
   9   7   2      110.43      185.10     59.95 o 
  10   7   2      250.79      268.09     85.45 o 
  11   7   2       25.35        7.27     42.85 o 
  12   7   2      236.00      199.27     64.95 o 
  13   7   2      152.99      108.23     82.70 o 
 -12   8   2     7022.33     7302.01    270.79 o 
 -11   8   2      143.60      142.26    112.33 o 
 -10   8   2        2.63       -1.80     42.83 o 
  -9   8   2      212.44      237.23     60.60 o 
  -8   8   2     5713.45     5822.41    203.37 o 
  -7   8   2      170.34      200.88     90.97 o 
  -6   8   2     4565.35     4468.68    156.27 o 
  -5   8   2     1359.24     1249.47     78.56 o 
  -4   8   2       28.24       14.42     22.42 o 
  -3   8   2      275.30      223.28     77.18 o 
  -2   8   2    15930.27    16413.97    392.70 o 
  -1   8   2      601.05      665.68     77.89 o 
   0   8   2        2.92      -32.07     32.07 o 
   1   8   2      601.82      515.12     70.41 o 
   2   8   2    15923.41    15565.42    379.99 o 
   3   8   2      277.19      285.05     58.91 o 
   4   8   2       29.97       83.26     45.48 o 
   5   8   2     1361.93     1408.89     81.61 o 
   6   8   2     4566.14     4528.06    156.19 o 
   7   8   2      170.56      136.20     45.29 o 
   8   8   2     5695.98     5825.91    431.40 o 
   9   8   2      211.62      135.99     51.66 o 
  10   8   2        2.52       14.52     43.95 o 
  11   8   2      144.58       99.61    112.33 o 
  12   8   2     7032.11     6834.31    254.11 o 
 -11   9   2      142.30      177.80    111.64 o 
 -10   9   2      381.14      418.31     79.25 o 
  -9   9   2       85.73       89.54     57.89 o 
  -8   9   2      612.52      700.96    119.22 o 
  -7   9   2      103.91       89.89     41.24 o 
  -6   9   2      551.56      639.05     95.10 o 
  -5   9   2       52.74       36.69     28.59 o 
  -4   9   2      823.89      676.73    124.04 o 
  -3   9   2      456.34      452.07    107.50 o 
  -2   9   2      570.21      741.50    128.18 o 
  -1   9   2     1132.62     1067.51    101.81 o 
   0   9   2        1.45      -19.05     35.43 o 
   1   9   2     1132.56      996.21     98.55 o 
   2   9   2      570.05      450.35     74.36 o 
   3   9   2      453.37      410.70     73.54 o 
   4   9   2      829.97      854.52    140.58 o 
   5   9   2       52.78       79.00     31.79 o 
   6   9   2      549.32      530.24     58.84 o 
   7   9   2      102.96       92.27     47.55 o 
   8   9   2      609.21      608.79     93.72 o 
   9   9   2       84.32      -17.43     48.93 o 
  10   9   2      378.80      257.29     64.25 o 
  11   9   2      144.31      195.71    108.88 o 
  -9  10   2       34.46       75.92     60.64 o 
  -8  10   2      511.85      457.44     64.40 o 
  -7  10   2      550.19      410.72    129.56 o 
  -6  10   2     1682.53     1800.01    213.63 o 
  -5  10   2       45.41       30.32     71.67 o 
  -4  10   2     6597.25     6461.29    366.62 o 
  -3  10   2      279.10      239.82     96.48 o 
  -2  10   2      114.12       30.32     66.16 o 
  -1  10   2      369.71      412.84     81.16 o 
   0  10   2    11234.40    10897.86    336.72 o 
   1  10   2      365.92      455.51     82.61 o 
   2  10   2      114.71       75.31     69.60 o 
   3  10   2      274.80      304.85     74.97 o 
   4  10   2     6586.46     6238.01    358.35 o 
   5  10   2       45.35       57.89     78.56 o 
   6  10   2     1692.21     1886.84    209.50 o 
   7  10   2      553.01      545.79    139.20 o 
   8  10   2      516.52      557.96     68.10 o 
   9  10   2       34.08        3.40     43.60 o 
  -6  11   2      681.53      567.84    152.99 o 
  -5  11   2      431.08      315.62    126.80 o 
  -4  11   2      568.01      520.98    141.96 o 
  -3  11   2      302.72      323.89    113.02 o 
  -2  11   2      120.95      267.38    113.02 o 
  -1  11   2        1.18      -59.27     67.53 o 
   0  11   2       13.97       70.20     61.31 o 
   1  11   2        1.36       46.85     53.77 o 
   2  11   2      119.53        4.13     55.01 o 
   3  11   2      303.34      519.60    132.31 o 
   4  11   2      571.50      839.36    164.01 o 
   5  11   2      432.80      294.95    122.67 o 
   6  11   2      679.83      669.84    161.26 o 
  -2  12   2     5933.08     6612.90    403.83 o 
  -1  12   2      112.13       45.48     93.72 o 
   0  12   2       41.45        8.27     79.94 o 
   1  12   2      111.00      179.52     77.36 o 
   2  12   2     5946.52     5355.93    374.89 o 
   0   0   3     7405.79     7270.33    201.23 o 
   1   0   3    12353.37    12044.63    300.46 o 
   2   0   3       49.27       41.86     17.03 o 
   3   0   3     1216.31     1319.41    119.22 o 
   4   0   3    11804.66    12404.42    232.61 o 
   5   0   3    32149.44    31902.31    439.66 o 
   6   0   3      540.00      611.81     42.84 o 
   7   0   3     2378.98     2267.38     82.62 o 
   8   0   3       17.55       20.23     22.54 o 
   9   0   3    17953.02    18864.79    330.60 o 
  10   0   3     3248.88     3372.75    106.02 o 
  11   0   3       12.42       -2.05     23.09 o 
  12   0   3       38.15       33.77     29.49 o 
  13   0   3     1296.56     1361.94     97.52 o 
  14   0   3     1036.14     1037.80    162.44 o 
  15   0   3     2749.89     3000.91    187.11 o 
  16   0   3        1.61       39.05     70.25 o 
 -16   1   3      347.46      251.61     87.52 o 
 -15   1   3       34.68       27.57     81.32 o 
 -14   1   3      272.29      285.63     63.37 o 
 -13   1   3      958.05     1078.14     89.90 o 
 -12   1   3      192.77      187.07     40.34 o 
 -11   1   3     2016.57     1917.91    110.63 o 
 -10   1   3      708.76      688.45     52.13 o 
  -9   1   3      666.65      592.06     82.05 o 
  -8   1   3      270.99      326.92     39.45 o 
  -7   1   3     3331.88     3259.58    125.72 o 
  -6   1   3     4308.84     4398.05    119.55 o 
  -5   1   3     1473.68     1343.75     67.22 o 
  -4   1   3     4128.20     3999.07     81.38 o 
  -3   1   3      260.11      279.00     24.55 o 
  -2   1   3      271.32      267.88     27.24 o 
  -1   1   3     4539.66     4330.30     99.86 o 
   0   1   3     1268.03     1180.28     69.60 o 
   1   1   3     4531.17     4417.98     76.23 o 
   2   1   3      273.76      263.01     12.56 o 
   3   1   3      252.93      282.05     18.64 o 
   4   1   3     4133.95     4089.34     75.03 o 
   5   1   3     1472.22     1473.86     45.07 o 
   6   1   3     4304.47     4348.37     89.72 o 
   7   1   3     3343.68     3329.17     81.33 o 
   8   1   3      268.89      235.81     28.97 o 
   9   1   3      674.81      664.26     40.15 o 
  10   1   3      710.30      758.41     45.94 o 
  11   1   3     2007.18     2033.30     74.83 o 
  12   1   3      192.58      223.10     44.74 o 
  13   1   3      950.16      950.86    108.15 o 
  14   1   3      273.93      413.79     93.72 o 
  15   1   3       35.97       90.97     90.97 o 
  16   1   3      348.37      465.85    144.72 o 
 -15   2   3       39.53      -25.60     49.31 o 
 -14   2   3       85.96       95.47     48.00 o 
 -13   2   3     1217.97     1208.79    135.76 o 
 -12   2   3     1367.49     1282.30    110.23 o 
 -11   2   3     6904.15     7126.06    239.32 o 
 -10   2   3      275.16      255.36     37.87 o 
  -9   2   3      690.03      658.03     69.70 o 
  -8   2   3        7.40       -3.13     20.12 o 
  -7   2   3    16409.15    16577.75    276.85 o 
  -6   2   3      857.19      873.26     41.79 o 
  -5   2   3      829.29      829.01     43.75 o 
  -4   2   3      189.88      161.42     21.91 o 
  -3   2   3    69762.95    71528.38    766.16 o 
  -2   2   3      897.23      951.01     37.41 o 
  -1   2   3      794.96      868.27     34.31 o 
   0   2   3     6174.09     6360.29    105.28 o 
   1   2   3      789.73      901.94     26.06 o 
   2   2   3      889.96      848.22     38.26 o 
   3   2   3    69743.16    70938.60    758.63 o 
   4   2   3      191.74      212.50     20.20 o 
   5   2   3      830.43      917.13     48.14 o 
   6   2   3      857.98      902.78     41.36 o 
   7   2   3    16418.36    16765.11    238.53 o 
   8   2   3        8.02        3.60     16.17 o 
   9   2   3      690.49      730.01     42.88 o 
  10   2   3      275.92      278.19     33.11 o 
  11   2   3     6895.83     6974.30    142.74 o 
  12   2   3     1364.00     1375.52     91.37 o 
  13   2   3     1216.79      971.67    151.61 o 
  14   2   3       85.90      195.71     96.48 o 
  15   2   3       39.51       81.32     89.59 o 
 -15   3   3       77.02       43.82     59.79 o 
 -14   3   3       72.52       65.34     49.28 o 
 -13   3   3      632.13      474.44     91.36 o 
 -12   3   3      201.18      199.69     48.53 o 
 -11   3   3     1445.01     1529.56     78.76 o 
 -10   3   3      854.44      828.28     63.86 o 
  -9   3   3      637.33      634.95     56.43 o 
  -8   3   3      538.72      569.32     42.80 o 
  -7   3   3     2029.93     1951.34     74.80 o 
  -6   3   3     2390.62     2431.99     60.94 o 
  -5   3   3      847.59      815.15     39.52 o 
  -4   3   3     1913.21     1979.22     55.20 o 
  -3   3   3      640.28      641.69     31.40 o 
  -2   3   3      778.96      690.60     36.08 o 
  -1   3   3     5655.17     5622.23    168.84 o 
   0   3   3     1539.20     1477.61     40.58 o 
   1   3   3     5654.35     5339.44     88.25 o 
   2   3   3      779.54      783.49     26.99 o 
   3   3   3      647.46      655.42     26.56 o 
   4   3   3     1912.48     2011.97     55.70 o 
   5   3   3      847.99      841.77     38.88 o 
   6   3   3     2389.62     2292.78     78.38 o 
   7   3   3     2023.59     1999.01     66.72 o 
   8   3   3      536.56      502.33     48.73 o 
   9   3   3      633.90      639.60     42.43 o 
  10   3   3      856.20      869.62     83.80 o 
  11   3   3     1449.67     1375.52     83.20 o 
  12   3   3      202.43      228.09     54.29 o 
  13   3   3      637.01      649.16    133.69 o 
  14   3   3       71.96      147.47     86.83 o 
  15   3   3       76.25      -55.13     74.43 o 
 -15   4   3     2081.45     1992.30    157.85 o 
 -14   4   3      686.30      683.54    100.03 o 
 -13   4   3      910.17      848.58     95.41 o 
 -12   4   3      136.38      109.06     45.03 o 
 -11   4   3       40.39       28.76     31.48 o 
 -10   4   3     2288.64     2217.59     88.01 o 
  -9   4   3    15609.30    15748.35    372.71 o 
  -8   4   3      325.50      335.94     58.72 o 
  -7   4   3      510.56      534.86     45.73 o 
  -6   4   3      921.80      912.56     41.83 o 
  -5   4   3    14423.42    14634.74    202.00 o 
  -4   4   3     1032.54     1042.79     40.00 o 
  -3   4   3      469.21      460.59     77.18 o 
  -2   4   3      391.56      380.62     25.03 o 
  -1   4   3    15921.80    16008.52    181.76 o 
   0   4   3    15435.35    15527.73    192.66 o 
   1   4   3    15939.14    16064.49    214.57 o 
   2   4   3      386.33      383.66     25.45 o 
   3   4   3      467.66      523.29     30.37 o 
   4   4   3     1033.62     1011.13     46.15 o 
   5   4   3    14413.79    14420.45    244.82 o 
   6   4   3      921.51      907.82     54.15 o 
   7   4   3      513.13      555.70     58.09 o 
   8   4   3      323.62      360.83     42.90 o 
   9   4   3    15618.61    15161.61    291.20 o 
  10   4   3     2292.77     2456.66    191.81 o 
  11   4   3       41.30        3.98     34.59 o 
  12   4   3      136.81      129.14     51.59 o 
  13   4   3      914.24      803.53    140.58 o 
  14   4   3      686.69      839.36    150.23 o 
  15   4   3     2082.42     2048.10    221.90 o 
 -14   5   3       17.43       19.21     55.14 o 
 -13   5   3      257.33      223.17     57.10 o 
 -12   5   3       63.44      102.56     57.04 o 
 -11   5   3     1256.78     1115.06     84.61 o 
 -10   5   3     1434.10     1310.25    157.34 o 
  -9   5   3      649.45      537.70     57.42 o 
  -8   5   3      453.34      476.77     51.40 o 
  -7   5   3      777.17      845.38     53.26 o 
  -6   5   3     1293.92     1313.22     62.31 o 
  -5   5   3      484.86      477.24     34.32 o 
  -4   5   3     1877.23     1833.35     61.99 o 
  -3   5   3      189.61      223.65     35.17 o 
  -2   5   3      635.62      662.10     26.40 o 
  -1   5   3     1880.57     1859.96     42.98 o 
   0   5   3     1396.53     1346.08     45.16 o 
   1   5   3     1880.09     1862.93     46.50 o 
   2   5   3      635.56      708.73     30.30 o 
   3   5   3      189.07      155.37     22.57 o 
   4   5   3     1874.08     1760.00     83.35 o 
   5   5   3      477.84      527.74     50.97 o 
   6   5   3     1301.69     1211.54     64.51 o 
   7   5   3      783.67      830.47     57.99 o 
   8   5   3      456.08      458.46     49.34 o 
   9   5   3      650.91      670.57     60.89 o 
  10   5   3     1428.83     1422.29     99.72 o 
  11   5   3     1251.51     1560.60    109.89 o 
  12   5   3       62.20       82.23     49.98 o 
  13   5   3      257.89      278.41    101.99 o 
  14   5   3       17.64      157.12     86.83 o 
 -14   6   3       55.82       64.30     61.03 o 
 -13   6   3      744.09      812.05    121.98 o 
 -12   6   3      815.24      741.33     80.92 o 
 -11   6   3     3836.55     3895.43    148.33 o 
 -10   6   3      175.84      109.32     39.15 o 
  -9   6   3      130.35       79.91     34.85 o 
  -8   6   3      509.08      530.63     65.95 o 
  -7   6   3    14428.01    14240.69    267.12 o 
  -6   6   3     1185.31      945.71     75.08 o 
  -5   6   3     1542.96     1642.58     99.23 o 
  -4   6   3      999.43      949.03     43.27 o 
  -3   6   3    15161.03    15362.08    236.02 o 
  -2   6   3      959.27     1034.94     68.91 o 
  -1   6   3     1117.17     1123.77     50.13 o 
   0   6   3      168.80      153.98     16.56 o 
   1   6   3     1111.69     1157.12     56.03 o 
   2   6   3      955.53      976.95     42.84 o 
   3   6   3    15137.07    14816.70    231.87 o 
   4   6   3      994.73      885.12     46.87 o 
   5   6   3     1543.44     1481.40     76.72 o 
   6   6   3     1182.49     1185.72     67.03 o 
   7   6   3    14445.01    14431.61    273.72 o 
   8   6   3      512.69      595.77     65.52 o 
   9   6   3      130.41      143.29     44.79 o 
  10   6   3      177.30      116.58     46.90 o 
  11   6   3     3820.83     3669.09    167.62 o 
  12   6   3      811.97     1001.46     98.37 o 
  13   6   3      740.82      767.69    136.45 o 
  14   6   3       55.30       62.02     78.56 o 
 -13   7   3      218.15      240.82     76.78 o 
 -12   7   3       61.02       90.46     56.86 o 
 -11   7   3      930.07      916.96    101.31 o 
 -10   7   3      656.75      687.46     69.46 o 
  -9   7   3      911.83      841.62    122.36 o 
  -8   7   3      812.47      695.43     61.86 o 
  -7   7   3      379.73      399.11     46.15 o 
  -6   7   3      692.02      670.09     51.52 o 
  -5   7   3      430.68      427.35     50.98 o 
  -4   7   3      606.75      683.13     80.63 o 
  -3   7   3     1220.16     1217.90    103.37 o 
  -2   7   3      717.26      772.71     67.53 o 
  -1   7   3     2139.36     2064.71     76.65 o 
   0   7   3      258.19      276.55     21.20 o 
   1   7   3     2138.96     2050.73     69.20 o 
   2   7   3      718.55      765.71     68.08 o 
   3   7   3     1227.08     1086.10     57.67 o 
   4   7   3      604.94      709.01     84.93 o 
   5   7   3      432.08      335.17     73.05 o 
   6   7   3      688.43      783.44     75.12 o 
   7   7   3      377.43      426.83     58.94 o 
   8   7   3      812.25      777.58     78.49 o 
   9   7   3      911.84      925.15     86.31 o 
  10   7   3      660.37      930.53    144.72 o 
  11   7   3      930.72      996.82     98.07 o 
  12   7   3       61.54       56.62     50.62 o 
  13   7   3      218.97      213.63     97.86 o 
 -12   8   3      104.78       46.61     58.37 o 
 -11   8   3       33.12       34.80     53.62 o 
 -10   8   3      640.96      761.60    153.68 o 
  -9   8   3     6614.11     6501.01    230.46 o 
  -8   8   3      230.92      170.36     46.91 o 
  -7   8   3      107.24      108.31     33.86 o 
  -6   8   3      880.09      901.09     57.57 o 
  -5   8   3     7857.68     7609.85    160.00 o 
  -4   8   3      401.23      356.55     34.11 o 
  -3   8   3      274.76      267.17     26.36 o 
  -2   8   3      403.05      469.99     96.48 o 
  -1   8   3     5483.53     5462.82    201.11 o 
   0   8   3     4690.79     4483.91    229.48 o 
   1   8   3     5492.89     5509.31    199.67 o 
   2   8   3      398.29      461.42     50.28 o 
   3   8   3      273.82      267.12     32.88 o 
   4   8   3      404.25      513.03     45.91 o 
   5   8   3     7850.36     7650.98    373.51 o 
   6   8   3      881.34      818.56     72.66 o 
   7   8   3      109.20       84.89     41.81 o 
   8   8   3      229.86      193.68     52.99 o 
   9   8   3     6621.80     6654.77    224.67 o 
  10   8   3      641.97      736.28     87.04 o 
  11   8   3       33.96       94.65     68.22 o 
  12   8   3      104.71      192.96     88.21 o 
 -10   9   3      579.84      667.72    121.98 o 
  -9   9   3      255.40      253.64    155.74 o 
  -8   9   3      221.87      159.82     54.68 o 
  -7   9   3      103.63      112.99     84.07 o 
  -6   9   3      391.53      341.08    137.14 o 
  -5   9   3      246.00      324.71    176.42 o 
  -4   9   3     1379.54     1258.35    165.39 o 
  -3   9   3      695.46      748.40    128.18 o 
  -2   9   3      444.95      395.56    106.13 o 
  -1   9   3      539.09      688.64     86.73 o 
   0   9   3       80.79      117.11     52.38 o 
   1   9   3      535.74      449.71     74.51 o 
   2   9   3      445.76      523.50     79.39 o 
   3   9   3      694.11      772.80     88.00 o 
   4   9   3     1382.15     1481.44     99.92 o 
   5   9   3      243.24      249.02     42.37 o 
   6   9   3      392.86      484.26     59.40 o 
   7   9   3      105.24       80.66    110.95 o 
   8   9   3      219.89      174.43     60.64 o 
   9   9   3      256.57      203.33     59.11 o 
  10   9   3      577.43      694.34    161.95 o 
  -9  10   3      153.28      161.70     74.43 o 
  -8  10   3      162.58      317.67    151.61 o 
  -7  10   3     6022.71     6392.38    396.94 o 
  -6  10   3      793.48      888.98    164.01 o 
  -5  10   3      168.66       63.40     84.07 o 
  -4  10   3      200.08      209.50     97.86 o 
  -3  10   3     6250.13     5871.40    350.08 o 
  -2  10   3      630.82      716.70    137.83 o 
  -1  10   3      261.76      343.19    107.50 o 
   0  10   3       33.34       37.76     48.00 o 
   1  10   3      259.29      316.49     74.51 o 
   2  10   3      628.75      838.46    128.18 o 
   3  10   3     6241.48     6432.94    327.34 o 
   4  10   3      200.65      267.38    107.50 o 
   5  10   3      169.30      257.73    104.75 o 
   6  10   3      790.03      968.92    162.63 o 
   7  10   3     6031.30     6240.04    233.62 o 
   8  10   3      163.18      180.29     99.92 o 
   9  10   3      153.10      195.49     64.78 o 
  -6  11   3      312.61      344.57    133.69 o 
  -5  11   3      378.20      458.96    143.34 o 
  -4  11   3      271.79      421.75    128.18 o 
  -3  11   3      683.65      807.66    157.12 o 
  -2  11   3      213.59      135.07     89.59 o 
  -1  11   3      730.79      850.39    154.37 o 
   0  11   3       16.37        2.76     71.67 o 
   1  11   3      733.35      618.07    141.27 o 
   2  11   3      213.54      380.54     79.87 o 
   3  11   3      687.39     1036.45    173.66 o 
   4  11   3      269.89      176.42    107.50 o 
   5  11   3      377.07      391.43    130.93 o 
   6  11   3      313.83      414.86    132.31 o 
  -1  12   3     1308.64     1276.27    192.96 o 
   0  12   3      508.73      246.71    121.29 o 
   1  12   3     1314.04     1248.71    190.20 o 
   0   0   4    10353.51     9432.82    261.87 o 
   1   0   4     4077.48     4431.77    110.61 o 
   2   0   4      866.08      832.47     47.26 o 
   3   0   4     9389.60     9557.67    199.30 o 
   4   0   4    30014.88    29916.90    414.79 o 
   5   0   4      415.41      442.44     31.23 o 
   6   0   4      153.59      191.89     20.12 o 
   7   0   4     1272.32     1335.72     49.39 o 
   8   0   4       39.70       56.10     29.84 o 
   9   0   4      828.63     1009.08     79.18 o 
  10   0   4     7756.15     7576.72    261.28 o 
  11   0   4     1084.94     1168.06     71.91 o 
  12   0   4      749.69      678.70     63.00 o 
  13   0   4       41.33       36.30     35.46 o 
  14   0   4     6304.10     6717.99    216.15 o 
  15   0   4        0.99      -32.43     67.42 o 
 -15   1   4      496.99      341.06    106.13 o 
 -14   1   4       79.09      106.33     57.01 o 
 -13   1   4      703.90      687.68     66.77 o 
 -12   1   4      591.36      617.72     60.34 o 
 -11   1   4     1085.89     1096.66     68.84 o 
 -10   1   4        5.45       -1.63     25.67 o 
  -9   1   4      603.33      600.13     55.31 o 
  -8   1   4      112.88       95.31     30.41 o 
  -7   1   4      736.32      699.46     50.29 o 
  -6   1   4     4897.87     4927.11    121.97 o 
  -5   1   4     2957.02     3070.97     87.77 o 
  -4   1   4     1696.01     1779.94     62.85 o 
  -3   1   4     5521.40     5610.95    153.67 o 
  -2   1   4     5337.44     5685.33    188.82 o 
  -1   1   4      381.91      360.76     46.17 o 
   0   1   4      269.46      252.31     32.39 o 
   1   1   4      384.97      371.38     39.48 o 
   2   1   4     5331.09     5413.52     83.08 o 
   3   1   4     5525.84     5447.78    115.78 o 
   4   1   4     1695.79     1825.99     65.67 o 
   5   1   4     2950.17     2848.68     64.88 o 
   6   1   4     4895.96     4762.69     94.71 o 
   7   1   4      735.68      721.26     65.25 o 
   8   1   4      114.20      121.19     46.75 o 
   9   1   4      605.93      610.09     42.71 o 
  10   1   4        5.66      -12.32     29.58 o 
  11   1   4     1081.16     1139.73     71.72 o 
  12   1   4      591.18      620.68     61.64 o 
  13   1   4      700.70      691.48     76.57 o 
  14   1   4       79.28       81.02     58.55 o 
  15   1   4      494.56      610.57    151.61 o 
 -15   2   4      551.22      581.10     82.20 o 
 -14   2   4      813.89      699.53    110.63 o 
 -13   2   4      368.70      357.50    148.16 o 
 -12   2   4     7680.14     7559.14    250.64 o 
 -11   2   4      244.78      266.67     42.96 o 
 -10   2   4      104.43      127.57     39.13 o 
  -9   2   4     3415.99     3518.49    118.43 o 
  -8   2   4     9047.54     9212.83    242.87 o 
  -7   2   4      635.01      561.19     49.76 o 
  -6   2   4     1786.16     1887.96     72.87 o 
  -5   2   4     6288.55     6112.64    132.59 o 
  -4   2   4      244.00      223.86     26.24 o 
  -3   2   4      514.61      536.96     43.42 o 
  -2   2   4    47668.04    47227.75    950.31 o 
  -1   2   4     5771.13     5758.48    152.66 o 
   0   2   4     6703.54     6942.02    119.56 o 
   1   2   4     5770.61     5925.08    104.56 o 
   2   2   4    47642.73    47159.93    460.91 o 
   3   2   4      519.73      494.57     24.23 o 
   4   2   4      244.83      232.73     21.54 o 
   5   2   4     6288.41     6381.05    111.97 o 
   6   2   4     1792.04     1804.08     57.65 o 
   7   2   4      625.30      632.86     38.51 o 
   8   2   4     9063.86     9014.56    162.26 o 
   9   2   4     3418.96     3344.61     94.94 o 
  10   2   4      106.42      101.87     25.36 o 
  11   2   4      245.82      283.56     45.06 o 
  12   2   4     7658.01     8381.18    474.81 o 
  13   2   4      367.33      334.92    107.50 o 
  14   2   4      813.16      685.00    144.72 o 
  15   2   4      555.38      275.65    110.26 o 
 -15   3   4      368.46      338.65    105.16 o 
 -14   3   4        0.75      -28.57     38.13 o 
 -13   3   4      694.80      672.40     77.75 o 
 -12   3   4      485.78      474.37     64.70 o 
 -11   3   4     1231.03     1207.68     73.17 o 
 -10   3   4      159.19      195.23     47.87 o 
  -9   3   4      243.48      164.07     45.12 o 
  -8   3   4       19.11       23.67     24.00 o 
  -7   3   4      206.59      254.36     64.18 o 
  -6   3   4      330.53      318.46     36.41 o 
  -5   3   4      380.82      364.68     35.01 o 
  -4   3   4     2370.65     2409.17     89.92 o 
  -3   3   4     1200.28     1231.36     51.64 o 
  -2   3   4     1178.36     1267.66     50.92 o 
  -1   3   4     3607.68     3374.35     84.22 o 
   0   3   4        7.38      -10.57     11.94 o 
   1   3   4     3604.75     3580.47     62.19 o 
   2   3   4     1175.43     1105.65     34.03 o 
   3   3   4     1200.03     1247.76     45.11 o 
   4   3   4     2374.27     2384.32     62.70 o 
   5   3   4      384.58      384.70     35.66 o 
   6   3   4      330.03      435.97     33.35 o 
   7   3   4      205.59      176.60     41.58 o 
   8   3   4       18.14       13.98     19.61 o 
   9   3   4      241.07      257.24     39.00 o 
  10   3   4      159.11      196.30     55.69 o 
  11   3   4     1233.92     1270.19    111.45 o 
  12   3   4      486.86      500.03    177.11 o 
  13   3   4      699.51      880.71    146.10 o 
  14   3   4        0.77       82.70     79.94 o 
  15   3   4      370.96      629.87    147.47 o 
 -15   4   4       55.77       36.95     63.58 o 
 -14   4   4     5460.07     5281.24    196.81 o 
 -13   4   4       97.95       16.63     38.03 o 
 -12   4   4      593.57      582.39     90.49 o 
 -11   4   4      891.54      800.30     75.07 o 
 -10   4   4     5548.99     5306.52    169.09 o 
  -9   4   4      291.28      296.00     45.81 o 
  -8   4   4      204.49      194.80     37.97 o 
  -7   4   4     2146.81     2176.80     87.84 o 
  -6   4   4      457.73      543.61     56.10 o 
  -5   4   4      822.81      728.91     47.27 o 
  -4   4   4    14022.91    14033.25    236.28 o 
  -3   4   4     3606.45     3516.43     89.19 o 
  -2   4   4      951.46      873.76     55.32 o 
  -1   4   4      674.32      682.18     61.38 o 
   0   4   4    13093.61    12737.87    190.97 o 
   1   4   4      678.90      616.66     31.64 o 
   2   4   4      943.97      949.71     39.10 o 
   3   4   4     3606.97     3616.99     69.18 o 
   4   4   4    14018.40    14178.56    201.22 o 
   5   4   4      826.92      890.11    103.04 o 
   6   4   4      456.86      465.41     42.25 o 
   7   4   4     2150.92     2237.01     86.59 o 
   8   4   4      206.29      217.11     37.23 o 
   9   4   4      290.56      359.28     46.39 o 
  10   4   4     5553.92     5290.24    156.41 o 
  11   4   4      887.98      813.04     95.70 o 
  12   4   4      593.27      650.54    126.80 o 
  13   4   4       96.46      162.63     88.21 o 
  14   4   4     5466.34     6381.35    363.86 o 
  15   4   4       55.93      -34.46     74.43 o 
 -14   5   4       24.94       31.71     49.23 o 
 -13   5   4      586.42      690.53    103.95 o 
 -12   5   4      135.53      109.13     46.11 o 
 -11   5   4      938.56     1140.93     87.28 o 
 -10   5   4      144.84      128.99     41.61 o 
  -9   5   4      785.02      749.96     84.52 o 
  -8   5   4      760.67      785.63     80.12 o 
  -7   5   4      262.18      221.87     36.85 o 
  -6   5   4     2559.24     2616.15    133.89 o 
  -5   5   4     1554.30     1581.07     83.86 o 
  -4   5   4      406.52      328.98     33.99 o 
  -3   5   4     2262.82     2352.53     67.53 o 
  -2   5   4     1974.76     1904.11     60.29 o 
  -1   5   4      402.07      432.94     26.74 o 
   0   5   4      853.85      798.41     37.80 o 
   1   5   4      398.25      407.51     35.01 o 
   2   5   4     1970.15     1934.89     58.49 o 
   3   5   4     2269.30     2252.14     65.20 o 
   4   5   4      407.22      456.69     34.24 o 
   5   5   4     1553.30     1629.71     71.79 o 
   6   5   4     2558.84     2505.48     92.41 o 
   7   5   4      261.89      231.49     38.08 o 
   8   5   4      764.87      908.70     64.75 o 
   9   5   4      788.72      826.86     95.81 o 
  10   5   4      142.63      135.04     60.09 o 
  11   5   4      935.32      969.32    126.80 o 
  12   5   4      135.37      -11.03     59.27 o 
  13   5   4      582.07      481.01    119.91 o 
  14   5   4       24.88       15.16     73.05 o 
 -13   6   4      212.00      202.23     55.77 o 
 -12   6   4     5165.27     5057.60    180.74 o 
 -11   6   4      116.77       95.82     54.73 o 
 -10   6   4      178.73      152.33     44.36 o 
  -9   6   4     2150.80     2043.99    102.63 o 
  -8   6   4     5222.15     5011.66    190.38 o 
  -7   6   4       87.89       53.72     37.28 o 
  -6   6   4     1667.41     1622.68    192.96 o 
  -5   6   4     2229.79     2215.09    108.15 o 
  -4   6   4      213.21      239.14     31.35 o 
  -3   6   4      820.19      848.84     95.79 o 
  -2   6   4    16996.48    16846.55    254.38 o 
  -1   6   4     3092.69     3160.11     79.24 o 
   0   6   4     1275.21     1290.83     47.55 o 
   1   6   4     3099.88     3077.52     88.33 o 
   2   6   4    16994.75    17064.87    238.45 o 
   3   6   4      825.03      792.40     42.68 o 
   4   6   4      213.99      215.05     28.60 o 
   5   6   4     2230.99     2233.10     86.30 o 
   6   6   4     1666.87     1679.38     78.70 o 
   7   6   4       85.13       78.68     30.91 o 
   8   6   4     5229.96     5339.14    155.36 o 
   9   6   4     2151.01     1998.59    101.62 o 
  10   6   4      179.99      244.96     56.53 o 
  11   6   4      116.62       84.74     64.78 o 
  12   6   4     5147.72     5714.27    314.24 o 
  13   6   4      211.09      188.82     86.83 o 
 -12   7   4      253.53      348.23     64.27 o 
 -11   7   4      497.08      586.48     71.85 o 
 -10   7   4       76.89      105.29     39.44 o 
  -9   7   4      237.88      190.25     78.63 o 
  -8   7   4       33.33       25.39     31.28 o 
  -7   7   4       97.20       87.25     31.04 o 
  -6   7   4     1075.72     1162.04    175.73 o 
  -5   7   4      281.70      288.67     48.62 o 
  -4   7   4     1214.06     1112.99    119.22 o 
  -3   7   4     1136.21     1170.42    110.95 o 
  -2   7   4       83.38      137.88     34.46 o 
  -1   7   4     1092.84     1106.58     64.68 o 
   0   7   4       35.87       45.58     29.91 o 
   1   7   4     1091.02     1129.72     54.31 o 
   2   7   4       84.03       55.93     20.61 o 
   3   7   4     1135.86     1105.46     52.25 o 
   4   7   4     1215.27     1214.34     61.90 o 
   5   7   4      283.83      334.39     43.12 o 
   6   7   4     1070.88     1037.18    118.73 o 
   7   7   4       96.15      130.89     43.70 o 
   8   7   4       33.01       64.29     38.04 o 
   9   7   4      235.73      236.92     98.55 o 
  10   7   4       78.29      129.17     77.18 o 
  11   7   4      497.97      599.81     82.24 o 
  12   7   4      255.05      188.82     89.59 o 
 -11   8   4      921.36     1037.43    111.59 o 
 -10   8   4     3103.61     3202.54    136.89 o 
  -9   8   4      311.64      282.70     54.29 o 
  -8   8   4      292.39      313.04     49.09 o 
  -7   8   4     1932.21     1947.20     92.84 o 
  -6   8   4      437.54      499.02     49.39 o 
  -5   8   4      204.44      187.64     54.20 o 
  -4   8   4     5239.81     5428.36    164.96 o 
  -3   8   4     1511.63     1279.82    156.43 o 
  -2   8   4      484.68      471.50     45.88 o 
  -1   8   4      553.49      556.59     45.61 o 
   0   8   4     7767.36     7996.72    164.85 o 
   1   8   4      554.70      578.87     64.00 o 
   2   8   4      479.43      512.07     42.97 o 
   3   8   4     1520.54     1382.15     67.92 o 
   4   8   4     5249.58     5091.96    138.57 o 
   5   8   4      204.49      257.81     46.75 o 
   6   8   4      434.48      497.65     63.71 o 
   7   8   4     1919.45     1922.33    110.24 o 
   8   8   4      290.58      265.48     59.24 o 
   9   8   4      312.56      324.76     64.54 o 
  10   8   4     3113.08     3165.10    159.11 o 
  11   8   4      927.31      982.70    137.83 o 
 -10   9   4      276.74      230.70     84.07 o 
  -9   9   4      279.58      336.26     70.53 o 
  -8   9   4      387.44      348.24     66.31 o 
  -7   9   4      138.68      102.76     49.20 o 
  -6   9   4      273.99      263.09     63.06 o 
  -5   9   4      178.21      238.28     38.62 o 
  -4   9   4      382.57      427.72     36.50 o 
  -3   9   4      350.12      348.86     44.10 o 
  -2   9   4      207.73      140.58     77.18 o 
  -1   9   4      986.53     1142.58    146.10 o 
   0   9   4       96.74       56.17     53.06 o 
   1   9   4      983.17     1204.75    106.31 o 
   2   9   4      206.72      181.81     62.71 o 
   3   9   4      350.56      389.06     39.89 o 
   4   9   4      385.30      444.28     50.02 o 
   5   9   4      177.49      259.57     51.00 o 
   6   9   4      271.46      183.91     62.71 o 
   7   9   4      140.23      133.04     46.54 o 
   8   9   4      389.14      595.61     75.98 o 
   9   9   4      281.66      438.23    140.58 o 
  10   9   4      277.07      302.32     70.87 o 
  -8  10   4     1882.01     1931.16    190.20 o 
  -7  10   4      106.15      111.06     53.75 o 
  -6  10   4      741.06      697.40    154.37 o 
  -5  10   4     1310.33     1547.79    198.47 o 
  -4  10   4        2.88       -4.13     70.29 o 
  -3  10   4      254.72      136.45     85.45 o 
  -2  10   4     6159.42     5962.36    341.81 o 
  -1  10   4      840.18      773.20    137.83 o 
   0  10   4      628.69      548.55    119.91 o 
   1  10   4      839.41      807.44    101.82 o 
   2  10   4     6152.43     6291.40    244.25 o 
   3  10   4      257.10      286.65     74.51 o 
   4  10   4        3.01      -12.40     74.43 o 
   5  10   4     1316.78     1558.81    190.20 o 
   6  10   4      742.04      708.43    147.47 o 
   7  10   4      106.76       78.42     87.52 o 
   8  10   4     1882.45     1937.28    149.54 o 
  -5  11   4      176.59      150.23     97.86 o 
  -4  11   4      347.36      272.90    118.53 o 
  -3  11   4      351.51      220.52    108.88 o 
  -2  11   4       69.38       51.00     78.56 o 
  -1  11   4      441.26      427.26    126.80 o 
   0  11   4       54.79      -62.02     62.02 o 
   1  11   4      439.51      379.02    117.15 o 
   2  11   4       69.57      162.22    101.30 o 
   3  11   4      352.09      403.83    130.93 o 
   4  11   4      346.32      402.45    130.93 o 
   5  11   4      178.42      191.58    108.88 o 
   0   0   5       46.98       42.73     28.94 o 
   1   0   5    18029.64    18806.38    472.74 o 
   2   0   5     2318.78     2241.67    126.11 o 
   3   0   5    16697.42    16426.75    280.21 o 
   4   0   5     4914.20     4874.62    129.88 o 
   5   0   5      575.46      571.77     42.71 o 
   6   0   5      743.08      659.86     49.30 o 
   7   0   5    36718.35    36864.64    536.06 o 
   8   0   5      588.35      610.08     54.03 o 
   9   0   5        2.75       -0.35     24.02 o 
  10   0   5      818.08      802.72     88.17 o 
  11   0   5     5951.23     6377.42    213.80 o 
  12   0   5     1537.62     1432.88    153.98 o 
  13   0   5     3049.32     3338.52    150.76 o 
  14   0   5      750.74      893.41     93.08 o 
  15   0   5      685.22      717.46     91.60 o 
 -15   1   5       85.98      146.73     70.65 o 
 -14   1   5       30.10       10.34     62.71 o 
 -13   1   5      528.32      696.91     80.27 o 
 -12   1   5      310.18      332.04     50.54 o 
 -11   1   5      217.33      231.93     49.04 o 
 -10   1   5     1638.59     1655.50    125.35 o 
  -9   1   5      261.57      309.50     46.10 o 
  -8   1   5     2484.77     2546.45    139.88 o 
  -7   1   5      791.22      719.32     54.72 o 
  -6   1   5     1357.64     1296.38    103.50 o 
  -5   1   5      250.11      253.77     32.05 o 
  -4   1   5     2752.90     2664.85     82.36 o 
  -3   1   5     1731.81     1844.04    121.98 o 
  -2   1   5     7947.28     7887.54    177.84 o 
  -1   1   5     1301.52     1255.89     61.40 o 
   0   1   5      532.44      501.09     41.34 o 
   1   1   5     1302.43     1246.80     56.40 o 
   2   1   5     7932.67     7796.06    126.35 o 
   3   1   5     1727.46     1727.13     77.03 o 
   4   1   5     2758.58     2673.14     88.53 o 
   5   1   5      248.27      274.16     20.48 o 
   6   1   5     1357.77     1440.58     46.75 o 
   7   1   5      792.76      817.47     40.74 o 
   8   1   5     2478.19     2577.26    111.73 o 
   9   1   5      260.79      273.31     43.93 o 
  10   1   5     1637.06     1710.82     95.52 o 
  11   1   5      215.40      207.70     55.78 o 
  12   1   5      308.94      248.87     47.04 o 
  13   1   5      527.15      631.67    142.19 o 
  14   1   5       30.00      -31.70     67.53 o 
  15   1   5       87.42       15.16     85.45 o 
 -15   2   5     2704.81     2638.61    217.51 o 
 -14   2   5     1402.39     1539.92    137.84 o 
 -13   2   5     1304.31     1317.22    100.88 o 
 -12   2   5      605.57      577.56     70.47 o 
 -11   2   5      970.84     1020.34     80.60 o 
 -10   2   5     2008.13     2029.82    100.77 o 
  -9   2   5    15215.13    15455.67    293.73 o 
  -8   2   5      317.30      361.99     46.90 o 
  -7   2   5      794.75      757.04     54.82 o 
  -6   2   5      372.63      328.34     37.29 o 
  -5   2   5    21233.78    20817.75    324.75 o 
  -4   2   5     3667.90     3503.30     96.49 o 
  -3   2   5      730.87      711.04    125.42 o 
  -2   2   5     3366.63     3281.20    114.40 o 
  -1   2   5    22098.46    22092.12    310.33 o 
   0   2   5    12483.07    12237.13    190.26 o 
   1   2   5    22088.35    21854.15    383.76 o 
   2   2   5     3370.20     3458.50     68.74 o 
   3   2   5      721.25      763.82     36.08 o 
   4   2   5     3664.21     3779.61     89.92 o 
   5   2   5    21220.35    21149.55    314.52 o 
   6   2   5      374.42      375.95     30.03 o 
   7   2   5      793.15      878.17     44.67 o 
   8   2   5      317.27      296.52     32.17 o 
   9   2   5    15230.98    14965.13    426.86 o 
  10   2   5     2007.51     2294.22    232.74 o 
  11   2   5      961.95      888.90     66.82 o 
  12   2   5      605.82      619.17     94.93 o 
  13   2   5     1302.18     1320.37    177.80 o 
  14   2   5     1404.41     1387.91    192.96 o 
  15   2   5     2720.13     2934.32    272.90 o 
 -15   3   5      124.82      101.15     55.43 o 
 -14   3   5      144.50      151.34     54.00 o 
 -13   3   5      463.06      501.65     73.16 o 
 -12   3   5      300.93      307.37     59.04 o 
 -11   3   5       86.10       67.72     40.47 o 
 -10   3   5      770.84      789.10     85.61 o 
  -9   3   5      128.66      213.15     51.16 o 
  -8   3   5     2531.22     2641.68    100.02 o 
  -7   3   5      823.79      802.85     70.98 o 
  -6   3   5     5544.69     5428.51    135.03 o 
  -5   3   5      311.44      297.86     31.00 o 
  -4   3   5     2439.62     2592.66     78.58 o 
  -3   3   5      485.83      506.52     37.82 o 
  -2   3   5     1288.01     1190.35     54.79 o 
  -1   3   5     2287.95     2147.00     91.21 o 
   0   3   5     1942.72     1857.21     59.94 o 
   1   3   5     2278.07     2285.90     57.45 o 
   2   3   5     1274.72     1262.98     40.47 o 
   3   3   5      487.64      545.00     44.71 o 
   4   3   5     2438.36     2418.38     66.15 o 
   5   3   5      317.35      326.55     37.03 o 
   6   3   5     5547.14     5722.76    152.38 o 
   7   3   5      821.96      791.58     45.05 o 
   8   3   5     2539.11     2587.25     83.43 o 
   9   3   5      127.57      123.23     40.47 o 
  10   3   5      769.65      905.11     94.29 o 
  11   3   5       87.77      109.49     52.95 o 
  12   3   5      302.39      231.55     92.34 o 
  13   3   5      464.42      321.13    113.02 o 
  14   3   5      145.73      176.42     95.10 o 
  15   3   5      123.20      150.23    104.75 o 
 -14   4   5      489.06      521.98     77.30 o 
 -13   4   5     2603.15     2523.30    158.28 o 
 -12   4   5     1376.76     1409.93    100.95 o 
 -11   4   5     5448.32     5444.49    208.80 o 
 -10   4   5      765.42      813.24     93.99 o 
  -9   4   5       87.21      102.89     37.00 o 
  -8   4   5      462.83      465.96     53.58 o 
  -7   4   5    21491.71    21352.48    361.63 o 
  -6   4   5      786.56      860.95     57.66 o 
  -5   4   5     1366.39     1276.95     64.68 o 
  -4   4   5     2025.07     1970.03    118.46 o 
  -3   4   5    16652.18    16638.71    329.65 o 
  -2   4   5     2122.16     2175.00     69.90 o 
  -1   4   5     5064.18     5076.76    110.11 o 
   0   4   5      417.64      438.08     28.56 o 
   1   4   5     5080.35     5073.42     85.85 o 
   2   4   5     2129.63     2135.79     52.62 o 
   3   4   5    16665.33    16253.80    223.65 o 
   4   4   5     2023.18     2039.78     60.55 o 
   5   4   5     1366.25     1455.03     66.39 o 
   6   4   5      782.95      781.84     61.96 o 
   7   4   5    21498.64    21475.66    353.40 o 
   8   4   5      462.00      488.96     50.84 o 
   9   4   5       88.21       53.93     31.41 o 
  10   4   5      767.15      818.79    110.95 o 
  11   4   5     5433.93     5825.53    519.60 o 
  12   4   5     1375.15     1334.16    166.77 o 
  13   4   5     2602.72     2802.01    241.20 o 
  14   4   5      489.62      543.04    137.83 o 
 -14   5   5       96.53      211.90     61.39 o 
 -13   5   5      620.45      609.37    100.02 o 
 -12   5   5      542.83      652.65    122.65 o 
 -11   5   5      131.76       74.04     37.67 o 
 -10   5   5      818.37      832.30     98.20 o 
  -9   5   5      103.25      123.27     51.81 o 
  -8   5   5     1047.72      863.89     87.08 o 
  -7   5   5      557.17      614.05     54.69 o 
  -6   5   5     1672.59     1665.20     77.01 o 
  -5   5   5      866.28      928.52     56.90 o 
  -4   5   5     2366.36     2239.72     80.92 o 
  -3   5   5     1310.69     1335.00     77.15 o 
  -2   5   5     2650.52     2793.60     82.87 o 
  -1   5   5      481.84      486.55     40.93 o 
   0   5   5       71.17       80.42     21.83 o 
   1   5   5      482.51      557.73     34.93 o 
   2   5   5     2637.37     2665.19     72.34 o 
   3   5   5     1309.72     1265.53     51.14 o 
   4   5   5     2364.19     2442.18     71.82 o 
   5   5   5      866.16      781.61     53.63 o 
   6   5   5     1682.13     1796.75     80.47 o 
   7   5   5      557.35      563.80     52.49 o 
   8   5   5     1049.47     1076.85     70.92 o 
   9   5   5      102.08       93.42     34.85 o 
  10   5   5      810.39      908.26     99.48 o 
  11   5   5      131.59      250.84     95.10 o 
  12   5   5      543.29      680.86    132.31 o 
  13   5   5      621.73      948.24    159.88 o 
  14   5   5       95.50       39.97     75.80 o 
 -13   6   5     1170.97     1195.05    114.05 o 
 -12   6   5      419.07      453.25     69.46 o 
 -11   6   5      891.55      844.17     82.53 o 
 -10   6   5     1054.17     1155.43    116.19 o 
  -9   6   5     8562.74     8608.12    474.81 o 
  -8   6   5      496.78      525.19    154.37 o 
  -7   6   5      485.26      494.02     68.08 o 
  -6   6   5      134.32      159.40     77.87 o 
  -5   6   5    16481.98    16355.15    360.99 o 
  -4   6   5     2503.08     2578.90    109.76 o 
  -3   6   5      652.26      704.03     93.72 o 
  -2   6   5     2116.91     2078.22     68.60 o 
  -1   6   5     5891.09     5887.46    144.45 o 
   0   6   5     3499.99     3482.89     93.97 o 
   1   6   5     5896.45     5922.74    117.28 o 
   2   6   5     2121.04     2118.58     67.82 o 
   3   6   5      650.35      633.30     42.77 o 
   4   6   5     2499.28     2504.91     79.97 o 
   5   6   5    16465.36    16482.57    292.25 o 
   6   6   5      136.94      165.06     37.09 o 
   7   6   5      485.10      484.37     52.18 o 
   8   6   5      499.05      496.35     55.84 o 
   9   6   5     8579.32     8738.18    233.25 o 
  10   6   5     1054.76      846.25    126.80 o 
  11   6   5      885.36      737.37    130.93 o 
  12   6   5      418.02      507.20    121.29 o 
  13   6   5     1170.62     1189.44    169.53 o 
 -12   7   5      170.26      170.97     51.64 o 
 -11   7   5       39.07       52.47     42.98 o 
 -10   7   5      571.83      671.24     72.34 o 
  -9   7   5       69.13       40.44     36.58 o 
  -8   7   5     1468.79     1472.52    112.92 o 
  -7   7   5      613.68      794.87     82.70 o 
  -6   7   5     1891.98     2019.73    142.65 o 
  -5   7   5        8.10        5.62     28.55 o 
  -4   7   5     1530.72     1523.87     91.32 o 
  -3   7   5      279.71      300.13     51.00 o 
  -2   7   5     1191.12     1102.89     71.34 o 
  -1   7   5     1069.01     1105.04     70.47 o 
   0   7   5     1667.66     1595.31     85.45 o 
   1   7   5     1065.59     1140.00     51.48 o 
   2   7   5     1189.57     1125.60     53.08 o 
   3   7   5      282.83      283.72     33.35 o 
   4   7   5     1526.94     1628.44     67.20 o 
   5   7   5        8.90      -21.05     21.05 o 
   6   7   5     1883.55     1941.32     91.30 o 
   7   7   5      612.00      610.26     60.43 o 
   8   7   5     1474.77     1554.15     91.14 o 
   9   7   5       69.00       60.58     44.70 o 
  10   7   5      574.63      463.10    106.13 o 
  11   7   5       39.09        6.89     62.02 o 
  12   7   5      171.62      271.52    104.75 o 
 -11   8   5     3388.91     3490.05    210.90 o 
 -10   8   5      269.62      265.43     52.94 o 
  -9   8   5        7.25        2.40     36.06 o 
  -8   8   5      575.68      592.54     63.12 o 
  -7   8   5     9073.35     8884.49    208.00 o 
  -6   8   5      289.23      363.67     59.66 o 
  -5   8   5      320.59      407.55     77.18 o 
  -4   8   5      620.11      620.32     64.68 o 
  -3   8   5     8359.96     8008.63    213.28 o 
  -2   8   5     1641.63     1741.30     90.14 o 
  -1   8   5     1772.65     1793.66    124.73 o 
   0   8   5      368.05      380.43     46.54 o 
   1   8   5     1784.03     1756.30     77.62 o 
   2   8   5     1645.64     1720.56     77.84 o 
   3   8   5     8393.08     8019.51    279.52 o 
   4   8   5      617.62      631.57     55.42 o 
   5   8   5      320.03      260.30     52.01 o 
   6   8   5      286.74      374.24    121.98 o 
   7   8   5     9039.45     8570.53    252.51 o 
   8   8   5      573.30      524.07     72.50 o 
   9   8   5        7.51      -16.83     41.37 o 
  10   8   5      268.63      226.03     82.70 o 
  11   8   5     3400.09     3821.92    246.71 o 
  -9   9   5       85.89      115.15     45.11 o 
  -8   9   5      817.10      783.22     69.16 o 
  -7   9   5      199.69      190.75     43.23 o 
  -6   9   5     1899.94     1891.06    147.79 o 
  -5   9   5      317.55      347.63     50.10 o 
  -4   9   5      713.85      734.92     50.21 o 
  -3   9   5      333.85      284.08     45.39 o 
  -2   9   5      298.11      305.72     42.37 o 
  -1   9   5      604.85      630.59     51.65 o 
   0   9   5        0.76      -20.05     23.93 o 
   1   9   5      606.35      610.06     50.90 o 
   2   9   5      304.54      305.05     38.88 o 
   3   9   5      335.30      401.30     51.71 o 
   4   9   5      715.04      729.70     59.03 o 
   5   9   5      316.19      423.05    133.69 o 
   6   9   5     1898.51     2124.43    117.21 o 
   7   9   5      199.22      175.83     53.98 o 
   8   9   5      817.62      848.98     88.39 o 
   9   9   5       86.57       84.45     50.99 o 
  -8  10   5      213.66      225.48     62.38 o 
  -7  10   5       30.18       49.70     57.89 o 
  -6  10   5       30.93      124.04     96.48 o 
  -5  10   5     6547.29     6793.45    402.45 o 
  -4  10   5     1000.74     1090.21    170.90 o 
  -3  10   5      365.45      445.18    126.80 o 
  -2  10   5      952.78      871.06    146.10 o 
  -1  10   5     3240.74     3396.04    252.22 o 
   0  10   5     1292.62     1126.04    159.88 o 
   1  10   5     3235.72     3307.83    241.20 o 
   2  10   5      956.33      989.21    109.25 o 
   3  10   5      364.38      457.18    112.33 o 
   4  10   5     1000.52     1022.67    158.50 o 
   5  10   5     6548.97     7716.89    395.56 o 
   6  10   5       31.07       76.50     41.54 o 
   7  10   5       30.40       53.03     46.10 o 
   8  10   5      215.99      179.97     60.09 o 
  -5  11   5        5.97       24.81     86.83 o 
  -4  11   5      992.32     1057.13    180.55 o 
  -3  11   5      171.09      230.17    110.26 o 
  -2  11   5      490.54      402.45    125.42 o 
  -1  11   5      536.01      509.96    132.31 o 
   0  11   5      797.13      979.94    159.88 o 
   1  11   5      536.28      351.46    118.53 o 
   2  11   5      489.82      486.53    128.18 o 
   3  11   5      172.54      238.73     80.46 o 
   4  11   5      985.23      701.54    161.26 o 
   5  11   5        5.46       44.10     95.10 o 
   0   0   6     9781.74     9598.21    297.70 o 
   1   0   6     4462.49     4446.48    129.62 o 
   2   0   6    12530.66    12460.86    365.24 o 
   3   0   6      366.13      343.82     41.41 o 
   4   0   6        3.41       12.88     17.99 o 
   5   0   6     4500.42     4533.98    122.12 o 
   6   0   6      725.37      715.35     54.03 o 
   7   0   6      179.00      133.14     58.35 o 
   8   0   6      765.23      699.68     60.54 o 
   9   0   6     5788.83     5981.60    172.08 o 
  10   0   6      748.39      648.77     79.82 o 
  11   0   6      159.03      191.78     65.35 o 
  12   0   6     3506.26     3761.94    212.94 o 
  13   0   6      335.04      316.76     67.26 o 
  14   0   6      897.30      898.57     95.66 o 
  15   0   6      910.50      874.59    100.94 o 
 -15   1   6      811.99      892.57    123.36 o 
 -14   1   6       62.22      100.80     66.71 o 
 -13   1   6     1301.89     1206.37    134.91 o 
 -12   1   6       45.67       52.36     40.35 o 
 -11   1   6     1513.70     1502.78    130.48 o 
 -10   1   6     1504.04     1555.79     93.46 o 
  -9   1   6      715.29      688.13     63.24 o 
  -8   1   6      805.77      808.80     82.78 o 
  -7   1   6      325.53      359.94     43.89 o 
  -6   1   6      138.15      104.63     33.49 o 
  -5   1   6      596.26      557.33     45.60 o 
  -4   1   6     1012.25      971.90     54.20 o 
  -3   1   6     1785.56     1717.24     93.03 o 
  -2   1   6      732.99      746.24     54.08 o 
  -1   1   6     8328.25     8403.80    194.91 o 
   0   1   6      130.44      155.71     29.71 o 
   1   1   6     8332.85     8359.16    275.65 o 
   2   1   6      730.53      656.85     56.06 o 
   3   1   6     1788.24     1774.48     69.12 o 
   4   1   6     1011.31      927.25     53.96 o 
   5   1   6      593.89      606.89     52.08 o 
   6   1   6      139.28      183.79     33.35 o 
   7   1   6      323.81      328.85     43.86 o 
   8   1   6      810.33      691.30    117.09 o 
   9   1   6      715.02      744.86     65.91 o 
  10   1   6     1504.67     1687.15     97.70 o 
  11   1   6     1515.27     1469.84    100.07 o 
  12   1   6       45.01       12.52     37.78 o 
  13   1   6     1302.86     1309.92    103.85 o 
  14   1   6       63.20       31.70     81.32 o 
  15   1   6      812.61     1058.51    186.07 o 
 -15   2   6       17.83        7.50     50.53 o 
 -14   2   6     1643.37     1599.52    144.17 o 
 -13   2   6      282.12      318.45    101.99 o 
 -12   2   6     1953.52     1811.81    137.32 o 
 -11   2   6     1269.34     1244.85    111.59 o 
 -10   2   6     1472.78     1767.64     97.95 o 
  -9   2   6      173.87      208.73     42.89 o 
  -8   2   6       67.09       62.15     29.37 o 
  -7   2   6     9825.69     9560.83    205.97 o 
  -6   2   6       51.83       71.43     26.42 o 
  -5   2   6     4626.93     4415.61    121.16 o 
  -4   2   6      392.27      413.32     39.95 o 
  -3   2   6     4304.75     4264.89    132.50 o 
  -2   2   6     6216.34     6077.52    161.74 o 
  -1   2   6     1502.87     1465.44     57.42 o 
   0   2   6    13000.49    13200.72    210.89 o 
   1   2   6     1499.74     1508.43     52.22 o 
   2   2   6     6211.29     6318.48    119.12 o 
   3   2   6     4300.35     4294.21     82.63 o 
   4   2   6      391.06      431.31     46.15 o 
   5   2   6     4626.87     4573.33     93.89 o 
   6   2   6       52.05       52.27     17.54 o 
   7   2   6     9825.24     9765.08    211.80 o 
   8   2   6       66.95       76.15     31.50 o 
   9   2   6      176.13      190.07     49.67 o 
  10   2   6     1472.70     1469.67    125.50 o 
  11   2   6     1267.93     1319.41    121.29 o 
  12   2   6     1952.52     1780.71    197.09 o 
  13   2   6      282.51      209.50    101.99 o 
  14   2   6     1645.24     1527.11    206.74 o 
  15   2   6       18.09        0.00     86.83 o 
 -14   3   6       53.53        6.60     45.22 o 
 -13   3   6     1075.60     1099.86     98.20 o 
 -12   3   6       29.29       12.80     37.70 o 
 -11   3   6     1443.74     1390.94    110.52 o 
 -10   3   6     1099.98     1242.85    103.76 o 
  -9   3   6      583.40      601.63     73.98 o 
  -8   3   6      748.54      845.58     79.32 o 
  -7   3   6      294.01      375.94     44.00 o 
  -6   3   6       71.45       86.46     28.48 o 
  -5   3   6      173.22      193.88     38.23 o 
  -4   3   6      775.63      778.19     74.00 o 
  -3   3   6     1307.11     1272.79     85.27 o 
  -2   3   6      571.63      454.54     62.63 o 
  -1   3   6     7041.20     6987.76    140.24 o 
   0   3   6      546.77      547.10     37.02 o 
   1   3   6     7026.38     7040.75    120.01 o 
   2   3   6      574.58      634.70     49.94 o 
   3   3   6     1310.45     1364.84     46.63 o 
   4   3   6      777.39      784.00     41.78 o 
   5   3   6      172.87      232.36     26.92 o 
   6   3   6       69.80       81.32     21.80 o 
   7   3   6      295.97      336.31     34.16 o 
   8   3   6      744.53      834.33     83.29 o 
   9   3   6      586.42      615.00     78.42 o 
  10   3   6     1100.08     1035.56    142.65 o 
  11   3   6     1439.07     1634.44    170.90 o 
  12   3   6       29.95       -5.51     64.78 o 
  13   3   6     1074.91     1503.68    194.33 o 
  14   3   6       52.30      173.66     97.86 o 
 -14   4   6      802.68      758.14     91.90 o 
 -13   4   6      494.08      495.46     75.70 o 
 -12   4   6     2559.87     2354.12    128.32 o 
 -11   4   6       32.84       61.91     52.57 o 
 -10   4   6      599.27      632.53     88.28 o 
  -9   4   6     3343.22     3209.07    143.15 o 
  -8   4   6      587.84      506.47     68.05 o 
  -7   4   6     1168.64     1146.02     72.86 o 
  -6   4   6      360.75      293.34     79.00 o 
  -5   4   6     7054.18     6892.91    163.89 o 
  -4   4   6       41.13       39.88     28.24 o 
  -3   4   6      680.85      664.61     58.26 o 
  -2   4   6     7230.67     6909.71    183.61 o 
  -1   4   6      197.57      177.89     34.50 o 
   0   4   6     6188.96     6219.83    133.85 o 
   1   4   6      197.93      270.60     30.37 o 
   2   4   6     7231.79     7169.23    145.82 o 
   3   4   6      674.36      617.56     35.73 o 
   4   4   6       40.18       44.26     18.10 o 
   5   4   6     7054.86     7031.76    157.87 o 
   6   4   6      360.67      447.58     43.97 o 
   7   4   6     1169.60     1287.35     69.37 o 
   8   4   6      588.79      609.82     75.81 o 
   9   4   6     3344.19     3234.86    161.05 o 
  10   4   6      601.37      683.32     91.78 o 
  11   4   6       32.12      -13.78     56.51 o 
  12   4   6     2559.54     2669.69    228.79 o 
  13   4   6      495.35      458.96    128.18 o 
  14   4   6      800.47      871.06    165.39 o 
 -13   5   6      944.21      844.13     90.49 o 
 -12   5   6      126.41      111.89     90.58 o 
 -11   5   6     1323.59     1201.41    120.42 o 
 -10   5   6       29.45      -33.47     35.94 o 
  -9   5   6      858.45      823.16     92.43 o 
  -8   5   6      411.96      369.91     68.46 o 
  -7   5   6      111.47      135.95     36.76 o 
  -6   5   6      767.76      681.15     56.40 o 
  -5   5   6      898.98     1034.13     63.47 o 
  -4   5   6     1637.29     1684.92     75.07 o 
  -3   5   6     1413.62     1410.07     84.94 o 
  -2   5   6       45.00       64.79     23.39 o 
  -1   5   6     4122.70     4205.93    170.10 o 
   0   5   6      122.78      120.57     25.94 o 
   1   5   6     4122.12     4075.22    106.88 o 
   2   5   6       43.99       53.32     19.63 o 
   3   5   6     1420.76     1502.21     71.64 o 
   4   5   6     1635.55     1586.26     59.90 o 
   5   5   6      897.81      879.04     58.16 o 
   6   5   6      768.64      769.82     58.13 o 
   7   5   6      110.14      162.41     38.28 o 
   8   5   6      416.23      469.17     53.00 o 
   9   5   6      859.78      818.83    167.46 o 
  10   5   6       28.71       -9.37     39.66 o 
  11   5   6     1321.98     1376.88    166.77 o 
  12   5   6      124.97      -51.00     59.27 o 
  13   5   6      945.26      778.72    151.61 o 
 -13   6   6      404.40      353.97     85.70 o 
 -12   6   6     1088.85     1154.11     97.33 o 
 -11   6   6     1323.43     1280.46    110.76 o 
 -10   6   6     1119.53     1081.82    236.37 o 
  -9   6   6      504.93      502.91    155.05 o 
  -8   6   6       33.15       38.95     46.10 o 
  -7   6   6     3188.21     3023.10    150.57 o 
  -6   6   6        5.58      -22.48     31.57 o 
  -5   6   6      550.67      547.42     66.54 o 
  -4   6   6      756.00      805.96     55.33 o 
  -3   6   6     8107.70     7605.70    212.31 o 
  -2   6   6     2238.19     2151.55     76.30 o 
  -1   6   6      161.55      176.94     29.88 o 
   0   6   6     5665.34     5624.05    131.53 o 
   1   6   6      165.12      128.63     28.11 o 
   2   6   6     2235.92     2124.25     71.21 o 
   3   6   6     8106.03     8023.75    149.88 o 
   4   6   6      753.48      736.96     46.58 o 
   5   6   6      549.03      659.16     55.14 o 
   6   6   6        5.74       28.08     28.37 o 
   7   6   6     3190.89     3141.68    187.27 o 
   8   6   6       32.40       68.58     37.17 o 
   9   6   6      506.53      642.75    210.87 o 
  10   6   6     1119.68      872.44    133.69 o 
  11   6   6     1319.55     1212.87    159.88 o 
  12   6   6     1090.50     1306.59    169.53 o 
  13   6   6      404.78      305.97    113.02 o 
 -12   7   6       12.16       44.22     48.63 o 
 -11   7   6      649.59      635.36     76.43 o 
 -10   7   6      275.99      284.85     56.68 o 
  -9   7   6      267.11      314.54     77.18 o 
  -8   7   6      248.18      223.23     73.74 o 
  -7   7   6      249.57      133.58     84.76 o 
  -6   7   6      209.87      290.25     66.16 o 
  -5   7   6       25.96       27.60     49.62 o 
  -4   7   6      107.17       65.88     35.43 o 
  -3   7   6     1008.00     1096.82     79.97 o 
  -2   7   6       60.14       54.88     31.76 o 
  -1   7   6     3654.12     3332.38    166.77 o 
   0   7   6     1135.03     1068.08     74.12 o 
   1   7   6     3644.19     3770.81    299.77 o 
   2   7   6       60.62       48.83     29.87 o 
   3   7   6     1012.46      956.96     66.25 o 
   4   7   6      107.44       65.92     26.41 o 
   5   7   6       25.13       42.74     30.41 o 
   6   7   6      209.21      209.18     43.51 o 
   7   7   6      248.66      227.23     47.07 o 
   8   7   6      246.90      264.52     51.06 o 
   9   7   6      268.58      264.63     85.45 o 
  10   7   6      275.99      201.23     82.70 o 
  11   7   6      647.17      548.55    117.15 o 
  12   7   6       12.52        4.13     67.53 o 
 -10   8   6      325.09      300.92     58.15 o 
  -9   8   6     2720.83     2638.10    125.19 o 
  -8   8   6      317.08      336.45     56.89 o 
  -7   8   6     1022.26      972.16     95.93 o 
  -6   8   6      104.32      116.54     49.18 o 
  -5   8   6     2718.50     2613.65    131.46 o 
  -4   8   6      124.18      122.77     42.07 o 
  -3   8   6      360.79      389.61     54.56 o 
  -2   8   6     2570.11     2379.31    112.42 o 
  -1   8   6      304.57      326.88     48.17 o 
   0   8   6     2552.36     2497.31    110.46 o 
   1   8   6      303.68      329.85     66.85 o 
   2   8   6     2569.20     2512.37     98.93 o 
   3   8   6      355.22      306.70     42.32 o 
   4   8   6      123.58      155.50     58.09 o 
   5   8   6     2717.29     2871.70    200.54 o 
   6   8   6      103.91      105.56     73.74 o 
   7   8   6     1021.98     1090.95     93.94 o 
   8   8   6      318.88      316.95     73.05 o 
   9   8   6     2722.92     2745.50    201.23 o 
  10   8   6      326.37      358.35     96.48 o 
  -9   9   6      578.41      616.73     68.77 o 
  -8   9   6      167.18      182.09     48.23 o 
  -7   9   6       26.94       18.39     35.77 o 
  -6   9   6      421.20      432.09     52.83 o 
  -5   9   6      642.68      648.90     90.28 o 
  -4   9   6      132.53      176.09     47.58 o 
  -3   9   6      744.11      835.62    137.83 o 
  -2   9   6       63.59       76.21     37.90 o 
  -1   9   6     1486.22     1385.24    215.70 o 
   0   9   6       91.85       61.53     32.77 o 
   1   9   6     1484.85     1366.58     83.11 o 
   2   9   6       62.66       93.56     38.40 o 
   3   9   6      748.66      731.56     60.44 o 
   4   9   6      131.62      164.03     40.66 o 
   5   9   6      643.15      716.42    141.96 o 
   6   9   6      422.88      527.13     72.63 o 
   7   9   6       26.38       83.86     51.20 o 
   8   9   6      169.32      170.20     57.88 o 
   9   9   6      579.72      552.68    104.75 o 
  -7  10   6     1895.02     2021.05     94.71 o 
  -6  10   6        4.41       -2.21     31.74 o 
  -5  10   6      541.72      690.96     73.21 o 
  -4  10   6      567.89      854.52    157.12 o 
  -3  10   6     2501.11     2066.01    215.01 o 
  -2  10   6      662.51      691.89    137.83 o 
  -1  10   6       88.54      162.63     84.07 o 
   0  10   6     2114.60     1914.41    194.33 o 
   1  10   6       88.62      232.93     93.72 o 
   2  10   6      660.12      520.98    121.29 o 
   3  10   6     2499.45     2759.28    223.28 o 
   4  10   6      566.86      481.01    135.07 o 
   5  10   6      541.62      532.13     77.87 o 
   6  10   6        4.19       71.91     45.70 o 
   7  10   6     1896.55     1766.36    115.46 o 
  -3  11   6      485.32      508.58    141.96 o 
  -2  11   6       20.87      -15.16     78.56 o 
  -1  11   6     1541.44     1055.75    176.42 o 
   0  11   6      842.08      891.74    157.12 o 
   1  11   6     1539.03     1204.60    173.66 o 
   2  11   6       20.53       33.08     85.45 o 
   0   0   7     4255.94     4370.47    194.33 o 
   1   0   7     6915.83     7420.56    271.52 o 
   2   0   7     5255.92     5041.66    151.54 o 
   3   0   7       68.00      115.57     32.64 o 
   4   0   7      872.61      851.69     55.78 o 
   5   0   7    26285.49    25910.90    404.85 o 
   6   0   7      197.18      161.76     33.84 o 
   7   0   7      169.77      200.57     38.42 o 
   8   0   7      313.09      388.82     73.45 o 
   9   0   7     4131.68     4290.99    148.88 o 
  10   0   7      583.93      562.27     65.76 o 
  11   0   7      471.62      377.60     62.57 o 
  12   0   7     1958.84     2320.99    220.52 o 
  13   0   7     2854.87     3113.98    152.23 o 
  14   0   7     1441.57     1601.05    250.03 o 
 -14   1   7      160.79      213.94     77.31 o 
 -13   1   7       37.35        9.62     49.67 o 
 -12   1   7      126.87      138.10     59.43 o 
 -11   1   7      288.76      232.01     54.20 o 
 -10   1   7     1111.64     1133.74     85.26 o 
  -9   1   7      228.67      151.25     41.84 o 
  -8   1   7     3974.04     3995.53    166.64 o 
  -7   1   7       61.07       80.64     28.90 o 
  -6   1   7     3126.59     3075.06    113.01 o 
  -5   1   7      563.96      552.32     49.07 o 
  -4   1   7     2540.53     2668.13     93.05 o 
  -3   1   7      553.85      699.42     59.93 o 
  -2   1   7     2011.57     2070.20     93.95 o 
  -1   1   7      414.22      401.77     46.28 o 
   0   1   7      282.26      304.88     42.88 o 
   1   1   7      415.70      437.93     83.38 o 
   2   1   7     2005.82     1966.36     55.43 o 
   3   1   7      558.65      547.37     44.55 o 
   4   1   7     2540.59     2617.84     93.25 o 
   5   1   7      563.26      494.31     46.14 o 
   6   1   7     3123.34     3138.34    109.26 o 
   7   1   7       60.14       97.05     33.66 o 
   8   1   7     3983.40     3748.10    215.89 o 
   9   1   7      230.49      255.47     48.52 o 
  10   1   7     1113.59     1036.20    119.16 o 
  11   1   7      290.46      402.33     63.14 o 
  12   1   7      127.97      164.92     64.75 o 
  13   1   7       38.29       42.73     77.18 o 
  14   1   7      160.46       68.91     88.21 o 
 -14   2   7     1571.21     1705.63    151.02 o 
 -13   2   7     1108.31     1189.57    224.66 o 
 -12   2   7     1550.70     1728.08    139.73 o 
 -11   2   7     6045.92     6282.49    244.60 o 
 -10   2   7      929.00      798.85     94.29 o 
  -9   2   7     1475.11     1467.93     89.08 o 
  -8   2   7      358.22      296.56     46.15 o 
  -7   2   7    17063.75    16645.56    385.21 o 
  -6   2   7       83.25       85.76     34.18 o 
  -5   2   7       93.76      124.07     31.51 o 
  -4   2   7      598.23      632.33     60.91 o 
  -3   2   7     8206.73     8410.16    211.97 o 
  -2   2   7     6606.04     6430.88    177.37 o 
  -1   2   7    15607.72    15470.25    250.82 o 
   0   2   7    11696.63    11449.63    297.15 o 
   1   2   7    15609.26    15397.43    241.47 o 
   2   2   7     6600.19     6585.32    114.25 o 
   3   2   7     8228.92     8325.98    175.99 o 
   4   2   7      601.23      612.43     49.56 o 
   5   2   7       96.06       70.06     27.03 o 
   6   2   7       84.48       87.20     29.85 o 
   7   2   7    17033.85    17042.72    314.17 o 
   8   2   7      358.41      379.77     52.66 o 
   9   2   7     1472.71     1332.58     87.13 o 
  10   2   7      930.81     1057.30    105.94 o 
  11   2   7     6063.99     6410.30    344.57 o 
  12   2   7     1549.06     1751.77    194.33 o 
  13   2   7     1112.05     1186.68    177.80 o 
  14   2   7     1572.20     1582.24    210.87 o 
 -14   3   7       59.22       43.98     50.07 o 
 -13   3   7       21.27        4.20     60.44 o 
 -12   3   7      196.51      287.51     75.49 o 
 -11   3   7      187.28      160.73     51.84 o 
 -10   3   7      373.71      356.86     70.05 o 
  -9   3   7      285.44      312.53     64.80 o 
  -8   3   7     3631.25     3476.94    258.42 o 
  -7   3   7       49.10       59.40     35.90 o 
  -6   3   7     7054.35     6994.74    170.97 o 
  -5   3   7      468.81      470.18     46.28 o 
  -4   3   7     1944.45     1927.03     81.38 o 
  -3   3   7      317.18      299.97     36.83 o 
  -2   3   7      914.97      903.23     52.61 o 
  -1   3   7      881.98      894.50     50.34 o 
   0   3   7      134.32       99.41     24.11 o 
   1   3   7      876.40      871.01     41.00 o 
   2   3   7      931.01      873.33     40.83 o 
   3   3   7      312.06      369.62     27.63 o 
   4   3   7     1954.74     1972.81     80.81 o 
   5   3   7      473.05      455.73     45.85 o 
   6   3   7     7045.14     7095.13    300.86 o 
   7   3   7       50.21       18.61     31.19 o 
   8   3   7     3626.45     3675.74    166.37 o 
   9   3   7      282.66      299.85    113.71 o 
  10   3   7      372.65      494.30    107.50 o 
  11   3   7      185.86      220.52     89.59 o 
  12   3   7      195.56      187.44     95.10 o 
  13   3   7       20.93      -45.48     59.27 o 
  14   3   7       59.78       86.83     97.86 o 
 -13   4   7     2250.30     2597.12    290.64 o 
 -12   4   7     1707.46     1805.14    147.67 o 
 -11   4   7      878.25     1046.06    113.04 o 
 -10   4   7      687.76      605.32    128.87 o 
  -9   4   7     4093.22     3959.44    147.24 o 
  -8   4   7      226.11      287.10     53.38 o 
  -7   4   7      263.60      238.27     44.81 o 
  -6   4   7      238.76      298.17     45.18 o 
  -5   4   7    19841.94    19568.47    341.19 o 
  -4   4   7      609.71      688.60    122.67 o 
  -3   4   7      769.28      739.45     65.30 o 
  -2   4   7     3570.00     3422.95    125.68 o 
  -1   4   7     4143.45     4190.24    136.27 o 
   0   4   7     3802.59     3857.79    105.71 o 
   1   4   7     4133.86     4121.07    108.40 o 
   2   4   7     3570.53     3529.72    113.05 o 
   3   4   7      771.86      803.48     47.48 o 
   4   4   7      611.35      602.52     64.67 o 
   5   4   7    19866.91    20134.42    330.63 o 
   6   4   7      236.96      259.35     37.90 o 
   7   4   7      259.74      360.23     62.59 o 
   8   4   7      225.39      321.21     64.87 o 
   9   4   7     4074.94     3769.72    179.95 o 
  10   4   7      688.31      786.46    104.75 o 
  11   4   7      887.34      782.85    137.83 o 
  12   4   7     1704.85     1529.87    188.82 o 
  13   4   7     2252.77     1988.83    223.28 o 
 -13   5   7       11.97       63.45     47.26 o 
 -12   5   7      246.40      285.18     61.62 o 
 -11   5   7      289.58      301.39    155.74 o 
 -10   5   7      907.61      944.88    108.11 o 
  -9   5   7      241.45      268.46     75.12 o 
  -8   5   7     2021.65     1970.41    131.45 o 
  -7   5   7       83.71       73.61     35.11 o 
  -6   5   7     2525.26     2634.11    108.12 o 
  -5   5   7      216.53      143.44     41.61 o 
  -4   5   7     2768.35     2774.33    127.39 o 
  -3   5   7      407.78      412.67     63.40 o 
  -2   5   7     1354.25     1222.11     79.32 o 
  -1   5   7      276.99      265.85     34.85 o 
   0   5   7      219.34      211.48     31.52 o 
   1   5   7      275.43      263.13     34.20 o 
   2   5   7     1350.48     1390.87     74.12 o 
   3   5   7      410.59      450.46     45.10 o 
   4   5   7     2778.89     2764.66    100.30 o 
   5   5   7      216.83      193.67     36.88 o 
   6   5   7     2508.11     2368.23    109.57 o 
   7   5   7       82.29       66.79     63.40 o 
   8   5   7     2023.53     1826.93    208.12 o 
   9   5   7      242.19      224.46     62.85 o 
  10   5   7      914.73      733.24    129.56 o 
  11   5   7      290.56      130.93     79.94 o 
  12   5   7      248.90      333.54    113.02 o 
  13   5   7       12.50      -39.97     62.02 o 
 -12   6   7      991.16      983.46    186.32 o 
 -11   6   7     4063.60     4046.29    229.74 o 
 -10   6   7      633.75      402.54     82.77 o 
  -9   6   7      664.78      672.78    226.03 o 
  -8   6   7      394.50      316.97     70.86 o 
  -7   6   7     7703.51     7621.07    253.54 o 
  -6   6   7      148.16      144.07     49.18 o 
  -5   6   7      308.20      377.31     61.60 o 
  -4   6   7      745.25      788.40     59.44 o 
  -3   6   7     7289.06     7149.63    210.17 o 
  -2   6   7     3349.88     3494.84    106.51 o 
  -1   6   7     4232.56     4267.89    195.70 o 
   0   6   7     5572.66     5656.01    172.09 o 
   1   6   7     4224.36     4284.68    119.35 o 
   2   6   7     3344.44     3334.86    105.45 o 
   3   6   7     7281.35     7202.60    165.40 o 
   4   6   7      747.07      758.07     65.63 o 
   5   6   7      311.54      348.62     77.62 o 
   6   6   7      150.27      180.09     40.48 o 
   7   6   7     7704.06     7954.80    298.02 o 
   8   6   7      394.15      428.98    125.42 o 
   9   6   7      663.10      485.15    108.88 o 
  10   6   7      634.19      629.87    122.67 o 
  11   6   7     4069.43     4114.11    274.27 o 
  12   6   7      989.94      973.05    159.88 o 
 -11   7   7       46.16       -9.82     41.41 o 
 -10   7   7      644.48      991.57    114.23 o 
  -9   7   7      162.39      180.69     61.91 o 
  -8   7   7     2285.90     2272.72    145.69 o 
  -7   7   7       19.06        7.39     68.22 o 
  -6   7   7     1885.16     1719.36    118.17 o 
  -5   7   7      262.55      346.98     64.09 o 
  -4   7   7     1168.23     1148.90    148.85 o 
  -3   7   7       45.60       70.89     34.16 o 
  -2   7   7      725.46      584.36     64.37 o 
  -1   7   7      200.26      196.99     43.38 o 
   0   7   7       64.46      128.44     38.08 o 
   1   7   7      198.83      217.89     83.38 o 
   2   7   7      724.89      696.36     54.23 o 
   3   7   7       44.59       74.94     30.31 o 
   4   7   7     1177.51     1293.66     77.01 o 
   5   7   7      264.34      326.47     68.59 o 
   6   7   7     1883.12     1823.19     94.47 o 
   7   7   7       19.03       14.77     34.24 o 
   8   7   7     2285.98     2349.94    190.20 o 
   9   7   7      161.93       17.92     59.27 o 
  10   7   7      641.54      704.29    129.56 o 
  11   7   7       45.92      146.10     81.32 o 
 -10   8   7      325.51      386.21     67.31 o 
  -9   8   7     3464.51     3441.65    143.22 o 
  -8   8   7      136.38      177.72     63.24 o 
  -7   8   7       92.44       78.93     51.95 o 
  -6   8   7      147.56      177.51     54.31 o 
  -5   8   7     8333.68     8364.72    256.31 o 
  -4   8   7      556.59      732.83    162.63 o 
  -3   8   7      881.58      784.82     76.16 o 
  -2   8   7     1825.98     1871.25    103.94 o 
  -1   8   7     3128.19     3073.34    132.43 o 
   0   8   7     1938.74     1787.74     99.63 o 
   1   8   7     3117.45     3231.31    132.97 o 
   2   8   7     1823.45     1587.75     96.53 o 
   3   8   7      876.44      948.73    174.35 o 
   4   8   7      558.98      674.62    241.20 o 
   5   8   7     8344.73     8700.52    252.29 o 
   6   8   7      147.27      164.34     53.93 o 
   7   8   7       93.44      100.42     51.10 o 
   8   8   7      136.95      165.39     71.67 o 
   9   8   7     3458.57     3119.01    221.90 o 
  10   8   7      327.41      442.42    114.40 o 
  -8   9   7     1206.05     1226.50    102.94 o 
  -7   9   7       83.75       75.83     40.48 o 
  -6   9   7     2340.18     2479.58    310.11 o 
  -5   9   7      149.16      143.94     52.62 o 
  -4   9   7     1038.52     1224.04     95.79 o 
  -3   9   7      344.18      360.68     61.95 o 
  -2   9   7       25.49       24.54     35.19 o 
  -1   9   7       72.87       33.22     36.46 o 
   0   9   7      248.31      328.99     52.17 o 
   1   9   7       72.69       77.63     41.35 o 
   2   9   7       23.58       46.63     37.15 o 
   3   9   7      345.77      410.72     75.80 o 
   4   9   7     1043.09     1221.14    118.53 o 
   5   9   7      148.93      133.87     51.72 o 
   6   9   7     2333.49     2387.45    134.69 o 
   7   9   7       82.04       49.62     60.64 o 
   8   9   7     1207.66     1312.11    143.34 o 
  -6  10   7      168.55      123.31     51.18 o 
  -5  10   7      183.77      205.57     42.83 o 
  -4  10   7      431.95      413.96     83.38 o 
  -3  10   7     2922.44     3087.55    132.91 o 
  -2  10   7     1219.62      917.92    155.74 o 
  -1  10   7     1550.06     1386.53    176.42 o 
   0  10   7     2382.23     2559.43    223.28 o 
   1  10   7     1550.50     2126.66    199.85 o 
   2  10   7     1215.61     1469.23    170.90 o 
   3  10   7     2918.89     2850.25    148.85 o 
   4  10   7      432.99      454.83     77.18 o 
   5  10   7      183.48      220.52     66.16 o 
   6  10   7      169.54      154.35     58.16 o 
  -1  11   7       69.05       67.53     89.59 o 
   0  11   7        2.04      -46.86     77.18 o 
   1  11   7       68.07      -37.21     88.21 o 
   0   0   8     3220.28     2931.56    166.77 o 
   1   0   8       16.47       -7.06     23.86 o 
   2   0   8     7928.63     7987.33    212.94 o 
   3   0   8    11866.50    12076.91    280.67 o 
   4   0   8      482.95      460.24     47.79 o 
   5   0   8       53.62       64.43     45.07 o 
   6   0   8      956.45      922.72     66.28 o 
   7   0   8     7624.71     7619.80    193.75 o 
   8   0   8     1301.97     1351.15     85.66 o 
   9   0   8      848.68      700.93     69.53 o 
  10   0   8      188.80      158.35     54.54 o 
  11   0   8     1926.82     1785.26    283.92 o 
  12   0   8     2515.19     2216.31    158.37 o 
  13   0   8      575.88      487.23     97.44 o 
  14   0   8       17.26      -13.29     53.72 o 
 -14   1   8      309.13      423.73    100.84 o 
 -13   1   8     1871.28     2079.80    232.93 o 
 -12   1   8      193.63      103.37     85.45 o 
 -11   1   8     1180.76     1276.07     97.47 o 
 -10   1   8       44.10       14.84     46.38 o 
  -9   1   8     1193.78     1177.36     86.10 o 
  -8   1   8      295.83      282.28     48.72 o 
  -7   1   8      313.69      349.36     79.10 o 
  -6   1   8     2300.50     1997.95    157.11 o 
  -5   1   8     1683.23     1656.98     81.69 o 
  -4   1   8      823.94      821.87     58.08 o 
  -3   1   8     4968.36     4929.67    305.97 o 
  -2   1   8     1275.53     1292.97     82.82 o 
  -1   1   8     3855.52     3976.35    138.87 o 
   0   1   8      472.82      473.26     55.82 o 
   1   1   8     3850.95     3684.29     94.44 o 
   2   1   8     1289.49     1265.13     46.68 o 
   3   1   8     4977.71     4771.85    180.23 o 
   4   1   8      819.03      803.20     58.74 o 
   5   1   8     1686.03     1695.79     83.46 o 
   6   1   8     2297.97     2203.55     96.11 o 
   7   1   8      309.18      307.02     47.36 o 
   8   1   8      295.95      389.67    107.44 o 
   9   1   8     1194.14     1157.55     85.93 o 
  10   1   8       44.17       -3.80     33.64 o 
  11   1   8     1185.17     1191.06    143.34 o 
  12   1   8      192.98       79.41     60.05 o 
  13   1   8     1878.39     2002.61    224.66 o 
  14   1   8      308.71      483.77    148.85 o 
 -14   2   8      700.12      707.96    114.97 o 
 -13   2   8      201.17      169.53    100.61 o 
 -12   2   8      328.35      421.75    122.67 o 
 -11   2   8       47.17       40.50     59.27 o 
 -10   2   8     2473.90     2754.57    267.38 o 
  -9   2   8     4658.73     4857.69    162.03 o 
  -8   2   8      162.68      132.65     39.21 o 
  -7   2   8     2462.41     2211.02    100.22 o 
  -6   2   8      136.00      116.12     34.44 o 
  -5   2   8     6181.87     6131.43    159.29 o 
  -4   2   8     2984.79     3026.24    127.11 o 
  -3   2   8      281.91      270.90     47.26 o 
  -2   2   8       31.13       61.94     31.00 o 
  -1   2   8     1251.01     1168.67     78.64 o 
   0   2   8     1529.11     1497.87     63.46 o 
   1   2   8     1250.68     1198.20     74.28 o 
   2   2   8       29.97       22.45     16.29 o 
   3   2   8      279.25      232.08     36.98 o 
   4   2   8     2987.60     3033.56    105.65 o 
   5   2   8     6187.96     5996.02    223.64 o 
   6   2   8      135.71      134.61     35.74 o 
   7   2   8     2468.56     2480.64    108.04 o 
   8   2   8      162.01      142.36     39.44 o 
   9   2   8     4656.37     4635.98    172.38 o 
  10   2   8     2474.74     2589.61    160.24 o 
  11   2   8       46.78       74.43     75.80 o 
  12   2   8      327.50      368.00    124.04 o 
  13   2   8      202.48      230.17    117.15 o 
  14   2   8      698.10      895.87    172.28 o 
 -13   3   8     1635.48     1500.93    142.25 o 
 -12   3   8      140.03       51.26     54.93 o 
 -11   3   8     1283.41     1423.74    104.38 o 
 -10   3   8      416.31      516.63     85.70 o 
  -9   3   8     1333.34     1246.41    108.66 o 
  -8   3   8      671.39      634.09     96.48 o 
  -7   3   8      148.67       98.30     43.34 o 
  -6   3   8      558.34      522.07     67.16 o 
  -5   3   8     1488.45     1376.61    106.94 o 
  -4   3   8      432.76      498.33     48.07 o 
  -3   3   8     2763.16     2794.89     98.27 o 
  -2   3   8     1104.65     1090.03     61.67 o 
  -1   3   8     5629.69     5433.92    137.93 o 
   0   3   8     1991.16     1829.57     71.97 o 
   1   3   8     5631.02     5600.55    126.27 o 
   2   3   8     1106.89     1088.07     58.09 o 
   3   3   8     2762.86     2814.80    100.32 o 
   4   3   8      429.84      504.22     61.02 o 
   5   3   8     1481.87     1418.73     99.72 o 
   6   3   8      555.59      631.58     73.54 o 
   7   3   8      149.11      205.90     53.60 o 
   8   3   8      676.87      792.49     89.07 o 
   9   3   8     1337.55     1441.84    135.07 o 
  10   3   8      415.83      260.49     97.86 o 
  11   3   8     1279.64     1017.16    155.74 o 
  12   3   8      139.73      139.20     85.45 o 
  13   3   8     1628.91     1500.93    198.47 o 
 -13   4   8      298.91      306.89     69.82 o 
 -12   4   8     1804.51     2025.02    160.77 o 
 -11   4   8     1536.71     1570.08    137.41 o 
 -10   4   8      192.13       75.89     55.27 o 
  -9   4   8      272.36      271.70     53.55 o 
  -8   4   8     1369.56     1413.40     91.97 o 
  -7   4   8     7157.63     6924.05    189.70 o 
  -6   4   8      773.09      826.70     87.98 o 
  -5   4   8      774.61      893.31     66.53 o 
  -4   4   8       63.69       76.29     36.02 o 
  -3   4   8     5524.69     5437.54    177.86 o 
  -2   4   8     4961.14     4846.79    159.29 o 
  -1   4   8      341.79      322.03     46.10 o 
   0   4   8      853.33      872.32     53.93 o 
   1   4   8      340.28      287.19     35.29 o 
   2   4   8     4963.39     4805.40    122.46 o 
   3   4   8     5530.57     5511.65    185.05 o 
   4   4   8       63.36       -1.73     29.79 o 
   5   4   8      774.34      687.74     74.96 o 
   6   4   8      772.87      780.79     82.24 o 
   7   4   8     7145.35     6949.55    312.18 o 
   8   4   8     1367.01     1240.24    110.07 o 
   9   4   8      272.70      268.14    111.64 o 
  10   4   8      191.08      290.81    101.99 o 
  11   4   8     1539.79     1586.38    186.07 o 
  12   4   8     1810.26     2599.40    238.44 o 
  13   4   8      298.20      290.81    117.15 o 
 -12   5   8      105.58      108.88     66.45 o 
 -11   5   8     1083.43      891.94    114.97 o 
 -10   5   8      190.00      238.49     73.35 o 
  -9   5   8      923.87      978.21    109.89 o 
  -8   5   8      292.60      263.66     65.10 o 
  -7   5   8      241.37      229.58     47.15 o 
  -6   5   8      830.07      796.26     67.84 o 
  -5   5   8      724.16      686.97     97.92 o 
  -4   5   8      643.91      780.92     76.53 o 
  -3   5   8     3256.94     3278.26    138.35 o 
  -2   5   8      947.71     1049.34    115.08 o 
  -1   5   8     2625.69     2768.90     96.83 o 
   0   5   8      133.44      183.50     33.57 o 
   1   5   8     2620.70     2558.34     96.09 o 
   2   5   8      957.79      865.25     64.25 o 
   3   5   8     3264.72     3442.27    145.17 o 
   4   5   8      637.78      634.80     72.04 o 
   5   5   8      723.37      739.76     79.76 o 
   6   5   8      825.50      766.82     83.09 o 
   7   5   8      237.40      173.46     90.97 o 
   8   5   8      295.83      331.48     97.17 o 
   9   5   8      922.72      753.91    130.93 o 
  10   5   8      190.58      246.71     89.59 o 
  11   5   8     1086.27      837.98    144.72 o 
  12   5   8      104.49      158.50     92.34 o 
 -11   6   8       14.39      -17.26     55.13 o 
 -10   6   8     1380.40     1552.53    135.40 o 
  -9   6   8     3533.58     3117.20    188.82 o 
  -8   6   8      262.98      229.19     67.73 o 
  -7   6   8      801.98      741.11     91.05 o 
  -6   6   8       35.57       37.50     42.32 o 
  -5   6   8     3527.60     3338.48    155.60 o 
  -4   6   8     1185.07     1222.12     74.69 o 
  -3   6   8      425.28      475.91     64.12 o 
  -2   6   8       10.40       42.83     33.36 o 
  -1   6   8     2002.57     2031.15     85.40 o 
   0   6   8     2230.29     2144.11    106.77 o 
   1   6   8     2002.05     2037.44     84.93 o 
   2   6   8       11.07      -21.01     21.01 o 
   3   6   8      425.96      499.35     66.50 o 
   4   6   8     1183.86     1178.93    162.63 o 
   5   6   8     3533.32     3549.93    160.67 o 
   6   6   8       37.31       69.38     48.26 o 
   7   6   8      802.60      743.91     91.23 o 
   8   6   8      263.42      318.38     95.10 o 
   9   6   8     3532.29     3717.17    248.09 o 
  10   6   8     1377.52     1663.56    180.55 o 
  11   6   8       14.27      -45.48     53.75 o 
 -10   7   8      545.42      506.22     94.21 o 
  -9   7   8     1096.36     1037.66    116.19 o 
  -8   7   8      561.12      541.89     86.75 o 
  -7   7   8      154.07      211.65     61.92 o 
  -6   7   8      289.14      222.68     87.52 o 
  -5   7   8     1156.95     1156.05     99.60 o 
  -4   7   8      182.48      129.65     47.88 o 
  -3   7   8     2014.47     1941.90    113.23 o 
  -2   7   8      786.24      871.53     78.78 o 
  -1   7   8     2580.56     2463.78    119.58 o 
   0   7   8     1011.98     1199.58     86.33 o 
   1   7   8     2575.11     2547.81    119.77 o 
   2   7   8      782.56      806.47     73.54 o 
   3   7   8     2012.78     2016.40    157.12 o 
   4   7   8      180.40      153.22     56.51 o 
   5   7   8     1156.41     1039.11    189.51 o 
   6   7   8      292.16      313.30     68.46 o 
   7   7   8      155.62      130.71     68.91 o 
   8   7   8      564.09      605.06    114.40 o 
   9   7   8     1100.47     1099.85    147.47 o 
  10   7   8      543.15      944.11    147.47 o 
  -9   8   8      152.34      136.03     67.89 o 
  -8   8   8      751.37      680.68     95.04 o 
  -7   8   8     4417.20     4373.67    199.35 o 
  -6   8   8      352.70      412.28     79.94 o 
  -5   8   8      697.01      798.51     89.37 o 
  -4   8   8       18.97      -19.84    103.37 o 
  -3   8   8     1981.71     2105.50    130.93 o 
  -2   8   8     1976.64     1845.76    111.80 o 
  -1   8   8      359.85      411.69    116.46 o 
   0   8   8      201.85      196.53     47.88 o 
   1   8   8      357.86      340.79     68.91 o 
   2   8   8     1973.39     2114.25    155.74 o 
   3   8   8     1977.59     1940.59    154.37 o 
   4   8   8       19.25       71.67     53.75 o 
   5   8   8      699.96      708.43    110.26 o 
   6   8   8      354.67      297.70     89.59 o 
   7   8   8     4424.32     4455.92    256.36 o 
   8   8   8      752.10      614.70    114.40 o 
   9   8   8      151.11      260.49     96.48 o 
  -7   9   8      173.54      175.57     62.16 o 
  -6   9   8      124.23       86.11     52.57 o 
  -5   9   8      226.82      375.00     86.14 o 
  -4   9   8      713.41      845.99     86.87 o 
  -3   9   8     1343.83     1221.91     98.32 o 
  -2   9   8       50.22      108.74     46.01 o 
  -1   9   8     1804.61     1757.36    107.93 o 
   0   9   8        2.07       13.91     37.06 o 
   1   9   8     1799.68     1793.56    108.57 o 
   2   9   8       50.59       51.00     56.51 o 
   3   9   8     1344.72     1691.13    139.20 o 
   4   9   8      710.52      634.00    101.99 o 
   5   9   8      227.84      199.85     74.43 o 
   6   9   8      125.16      128.18     68.91 o 
   7   9   8      172.17      150.23     79.94 o 
  -5  10   8     2838.72     2994.87    154.93 o 
  -4  10   8      804.42      980.14     92.29 o 
  -3  10   8      108.78      158.41     53.22 o 
  -2  10   8        5.91       -9.27     39.53 o 
  -1  10   8      557.01      599.18    103.37 o 
   0  10   8      746.06      893.10    179.86 o 
   1  10   8      557.43      520.98     78.56 o 
   2  10   8        5.59       15.16     48.24 o 
   3  10   8      108.40      108.88     57.89 o 
   4  10   8      803.52      975.81    110.26 o 
   5  10   8     2835.62     2990.83    184.69 o 
   0   0   9     4359.04     4807.38    235.68 o 
   1   0   9       42.02        8.46     24.84 o 
   2   0   9     3489.95     3742.72    145.20 o 
   3   0   9    14999.59    14872.40    338.14 o 
   4   0   9     4617.07     4577.67    139.17 o 
   5   0   9     1461.42     1286.08    105.87 o 
   6   0   9        0.27      -22.70     22.70 o 
   7   0   9     2919.10     2787.23    147.25 o 
   8   0   9      600.92      708.67     70.79 o 
   9   0   9      164.68      113.21     41.69 o 
  10   0   9     2576.80     2891.68    140.40 o 
  11   0   9     2565.99     2514.24    166.64 o 
  12   0   9      959.70     1034.43    119.36 o 
  13   0   9     1066.53      980.04    126.65 o 
 -13   1   9      241.41      242.57    119.91 o 
 -12   1   9      328.07      297.70    110.26 o 
 -11   1   9      264.80      246.74     76.46 o 
 -10   1   9      860.30      795.51     81.66 o 
  -9   1   9      471.98      418.56     63.03 o 
  -8   1   9     2004.15     2088.98    168.49 o 
  -7   1   9       61.52       90.80     37.21 o 
  -6   1   9     2466.25     2426.73    106.06 o 
  -5   1   9       22.83       18.51     24.80 o 
  -4   1   9     3304.74     3501.91    120.34 o 
  -3   1   9      240.70      239.16     48.06 o 
  -2   1   9     1270.80     1264.54     88.10 o 
  -1   1   9      945.44      808.61     95.10 o 
   0   1   9        0.33       16.54     28.26 o 
   1   1   9      943.52      942.25     50.31 o 
   2   1   9     1268.75     1369.68     89.66 o 
   3   1   9      240.38      237.05     39.48 o 
   4   1   9     3295.74     3215.87    116.87 o 
   5   1   9       22.13       22.01     26.42 o 
   6   1   9     2479.08     2566.22    108.86 o 
   7   1   9       60.69       22.30     38.28 o 
   8   1   9     2008.48     1842.42    103.27 o 
   9   1   9      468.83      341.86     58.46 o 
  10   1   9      858.00      985.19    106.69 o 
  11   1   9      266.14      319.72    187.44 o 
  12   1   9      327.47      533.39    139.20 o 
  13   1   9      246.26      392.80    133.69 o 
 -13   2   9      642.51      569.22    155.74 o 
 -12   2   9     3230.76     2774.44    260.49 o 
 -11   2   9      529.81      523.74    130.93 o 
 -10   2   9      439.80      336.81     80.61 o 
  -9   2   9     4580.21     4408.64    198.79 o 
  -8   2   9      762.66      826.99     74.05 o 
  -7   2   9      201.18      251.48    108.98 o 
  -6   2   9     1703.36     1669.35     90.94 o 
  -5   2   9     3845.92     3824.40    129.64 o 
  -4   2   9       94.86      109.47     43.42 o 
  -3   2   9     1476.16     1522.91     97.40 o 
  -2   2   9     5822.83     5744.20    185.50 o 
  -1   2   9     3586.33     3660.11    109.03 o 
   0   2   9     1299.28     1293.20     81.12 o 
   1   2   9     3588.52     3619.34    127.02 o 
   2   2   9     5822.41     5987.16    188.80 o 
   3   2   9     1477.17     1592.01     81.86 o 
   4   2   9       95.08       59.93     28.14 o 
   5   2   9     3842.78     3853.44    130.79 o 
   6   2   9     1701.81     1622.29     90.45 o 
   7   2   9      200.11      165.04     58.88 o 
   8   2   9      761.51      769.57     98.55 o 
   9   2   9     4581.08     4858.37    212.34 o 
  10   2   9      439.65      263.25     99.23 o 
  11   2   9      530.35      383.16    118.53 o 
  12   2   9     3231.82     3386.39    275.65 o 
  13   2   9      639.72      975.81    176.42 o 
 -13   3   9      183.30      133.33    121.29 o 
 -12   3   9      379.74      350.60    164.01 o 
 -11   3   9      235.63      279.82     75.72 o 
 -10   3   9      762.99      753.67    119.49 o 
  -9   3   9       93.67       88.67     55.30 o 
  -8   3   9     1555.42     1403.24    114.36 o 
  -7   3   9        2.37       15.26     39.46 o 
  -6   3   9     2514.75     2418.16    134.49 o 
  -5   3   9      293.65      282.79     46.41 o 
  -4   3   9     2899.30     2788.27    130.10 o 
  -3   3   9      343.96      334.42     53.11 o 
  -2   3   9      680.39      554.67     50.41 o 
  -1   3   9     1122.76     1213.26    120.62 o 
   0   3   9      289.65      294.23     38.81 o 
   1   3   9     1127.09     1093.72     57.32 o 
   2   3   9      678.71      662.00     64.75 o 
   3   3   9      347.80      303.07     56.42 o 
   4   3   9     2900.72     2925.65    201.92 o 
   5   3   9      290.91      233.70     54.29 o 
   6   3   9     2512.90     2410.02    302.53 o 
   7   3   9        2.65       -9.45     36.39 o 
   8   3   9     1558.03     1660.85    127.39 o 
   9   3   9       94.55       81.32     71.67 o 
  10   3   9      757.94      509.96    124.04 o 
  11   3   9      234.08      201.23     97.86 o 
  12   3   9      380.13      275.65    117.15 o 
  13   3   9      182.45      216.39    110.26 o 
 -12   4   9     1015.07      883.42    155.74 o 
 -11   4   9     1770.66     1747.30    146.67 o 
 -10   4   9     2370.85     2372.16    163.24 o 
  -9   4   9      380.57      431.63     67.35 o 
  -8   4   9      107.14      131.18     45.97 o 
  -7   4   9     3739.52     3869.13    204.25 o 
  -6   4   9       22.09       67.38     34.47 o 
  -5   4   9      368.73      265.87     46.10 o 
  -4   4   9     1479.79     1471.32    101.84 o 
  -3   4   9     6588.83     6382.13    281.85 o 
  -2   4   9     2412.27     2420.67    115.11 o 
  -1   4   9     1090.30     1131.63     79.87 o 
   0   4   9     8330.06     7759.99    295.06 o 
   1   4   9     1084.28     1096.42     80.41 o 
   2   4   9     2413.44     2461.78    125.44 o 
   3   4   9     6578.15     6136.38    370.06 o 
   4   4   9     1478.78     1650.34    109.14 o 
   5   4   9      370.55      271.52     81.32 o 
   6   4   9       21.90      -31.54     33.11 o 
   7   4   9     3750.07     3682.83    178.39 o 
   8   4   9      107.41      125.37     56.12 o 
   9   4   9      381.61      340.43    104.75 o 
  10   4   9     2372.45     2429.88    217.77 o 
  11   4   9     1769.85     2037.07    213.63 o 
  12   4   9     1016.54     1294.19    183.31 o 
 -12   5   9      212.05      269.63     99.92 o 
 -11   5   9      113.88       92.48    113.02 o 
 -10   5   9      754.79      496.72     94.04 o 
  -9   5   9      115.33      136.49    119.91 o 
  -8   5   9     1348.65     1250.50    127.49 o 
  -7   5   9       34.90       -3.74     39.25 o 
  -6   5   9     1627.83     1679.76     96.70 o 
  -5   5   9      124.73      155.87     47.13 o 
  -4   5   9     2404.97     2506.96    261.87 o 
  -3   5   9      161.53      207.27     50.18 o 
  -2   5   9     1320.81     1327.68     91.12 o 
  -1   5   9      322.05      396.03     45.97 o 
   0   5   9       62.38       34.76     26.15 o 
   1   5   9      318.60      365.41     70.86 o 
   2   5   9     1319.88     1367.65     98.63 o 
   3   5   9      163.59      182.35     51.63 o 
   4   5   9     2399.42     2345.80    132.02 o 
   5   5   9      124.75      175.65     53.64 o 
   6   5   9     1625.85     1466.22    116.11 o 
   7   5   9       34.41      -18.07     38.74 o 
   8   5   9     1349.23     1451.31    166.77 o 
   9   5   9      115.95       60.64     68.91 o 
  10   5   9      758.67      782.85    140.58 o 
  11   5   9      113.79      231.55    100.61 o 
  12   5   9      213.66      256.36    110.26 o 
 -11   6   9      316.40      119.92     67.69 o 
 -10   6   9      439.24      441.85     88.39 o 
  -9   6   9     3056.31     3188.70    185.41 o 
  -8   6   9      985.33     1058.00    111.85 o 
  -7   6   9      774.48      879.72    100.58 o 
  -6   6   9     1113.45     1112.71    104.39 o 
  -5   6   9     1974.80     2130.35    131.84 o 
  -4   6   9      764.67      736.32     81.79 o 
  -3   6   9      243.18      203.82    110.95 o 
  -2   6   9     3217.28     3121.90    139.85 o 
  -1   6   9     4084.46     3878.47    247.40 o 
   0   6   9      189.82      185.88     38.12 o 
   1   6   9     4090.21     3872.06    123.13 o 
   2   6   9     3216.29     3268.14    147.45 o 
   3   6   9      246.05      253.43     57.49 o 
   4   6   9      761.82      864.10    156.43 o 
   5   6   9     1970.32     1843.07    278.41 o 
   6   6   9     1110.96     1068.12    164.70 o 
   7   6   9      771.18      840.74    132.31 o 
   8   6   9      983.11     1124.66    150.23 o 
   9   6   9     3053.59     2979.80    235.68 o 
  10   6   9      439.23      443.80    119.91 o 
  11   6   9      319.03      362.48    119.91 o 
 -10   7   9      991.30      900.68    117.07 o 
  -9   7   9       28.14       95.59     58.96 o 
  -8   7   9     1436.92     1504.33    159.19 o 
  -7   7   9       77.95       24.93     52.21 o 
  -6   7   9     1475.75     1413.70    168.15 o 
  -5   7   9      319.70      337.58     66.91 o 
  -4   7   9     1132.80     1109.99     98.11 o 
  -3   7   9      180.71      146.73     50.43 o 
  -2   7   9      533.68      499.69     67.89 o 
  -1   7   9      410.62      455.51     64.80 o 
   0   7   9      169.91      191.25     47.20 o 
   1   7   9      411.81      482.39     93.72 o 
   2   7   9      530.27      555.44     97.86 o 
   3   7   9      181.74      169.53     66.16 o 
   4   7   9     1134.03     1007.51    128.18 o 
   5   7   9      317.67      304.48     69.66 o 
   6   7   9     1484.29     1412.22    117.70 o 
   7   7   9       78.07       23.43     63.40 o 
   8   7   9     1440.52     1345.18    164.01 o 
   9   7   9       27.43       99.23     78.56 o 
  10   7   9      982.69      912.41    150.23 o 
  -8   8   9       60.55       32.99     57.88 o 
  -7   8   9     2620.27     2780.94    167.22 o 
  -6   8   9       98.99       76.71     51.97 o 
  -5   8   9      214.75      302.47     67.84 o 
  -4   8   9      880.49      891.25     93.32 o 
  -3   8   9     2174.48     2199.57    226.03 o 
  -2   8   9     1140.08     1197.94    113.02 o 
  -1   8   9     1071.96     1121.27     93.99 o 
   0   8   9     5205.45     5127.68    312.87 o 
   1   8   9     1068.76     1239.06    130.93 o 
   2   8   9     1141.51     1029.56    126.80 o 
   3   8   9     2168.54     2056.37    170.90 o 
   4   8   9      880.94      974.43    126.80 o 
   5   8   9      216.78      166.77     75.80 o 
   6   8   9       99.89       42.73     67.53 o 
   7   8   9     2627.15     2883.32    216.39 o 
   8   8   9       60.33       35.83     71.67 o 
  -6   9   9      964.25      961.94    104.52 o 
  -5   9   9       10.09      -15.48     47.93 o 
  -4   9   9     1321.83     1549.17    118.22 o 
  -3   9   9       80.47       37.35     45.38 o 
  -2   9   9      777.37      907.01    105.44 o 
  -1   9   9      174.54      176.83     97.86 o 
   0   9   9      309.73      391.43     84.07 o 
   1   9   9      175.03      151.61     66.16 o 
   2   9   9      775.34      883.47    113.02 o 
   3   9   9       82.22       89.59     64.78 o 
   4   9   9     1314.63     1494.04    147.47 o 
   5   9   9        9.82       27.57     63.40 o 
   6   9   9      963.77     1075.04    136.45 o 
  -2  10   9     1330.12     1233.22    179.86 o 
  -1  10   9     1244.74     1266.62    122.67 o 
   0  10   9      633.25      511.34     88.21 o 
   1  10   9     1248.41     1181.17    118.53 o 
   2  10   9     1330.50     1268.00    124.04 o 
   0   0  10     2395.20     2406.45    175.04 o 
   1   0  10     1171.88     1234.99     91.59 o 
   2   0  10      801.49      904.05     80.87 o 
   3   0  10     1511.30     1687.56    108.13 o 
   4   0  10     4993.18     5065.01    156.11 o 
   5   0  10     7055.42     6705.35    279.68 o 
   6   0  10     1644.24     1592.74     93.87 o 
   7   0  10     1437.73     1504.53    125.52 o 
   8   0  10      475.98      469.09     64.42 o 
   9   0  10     2083.46     1971.73    142.28 o 
  10   0  10     1379.41     1544.06    135.46 o 
  11   0  10       97.76      140.13     68.46 o 
  12   0  10      408.73      234.86     93.72 o 
 -13   1  10     1171.75     1437.53    212.25 o 
 -12   1  10      516.48      631.24    151.61 o 
 -11   1  10     1466.25     1851.01    215.01 o 
 -10   1  10      378.71      406.42     83.80 o 
  -9   1  10     1460.00     1640.91    108.15 o 
  -8   1  10     1491.84     1648.08    119.15 o 
  -7   1  10      354.95      422.92     64.70 o 
  -6   1  10     1155.80     1099.98     80.27 o 
  -5   1  10     1814.80     1593.83     99.27 o 
  -4   1  10      844.86      938.26    133.11 o 
  -3   1  10     2874.05     2864.73    370.06 o 
  -2   1  10     1724.02     1616.85    104.23 o 
  -1   1  10     2836.40     2710.51    130.55 o 
   0   1  10      786.76      885.18     81.37 o 
   1   1  10     2833.95     2889.12    133.52 o 
   2   1  10     1729.10     1666.22    105.20 o 
   3   1  10     2870.33     2831.19    112.44 o 
   4   1  10      844.78      895.57     69.96 o 
   5   1  10     1818.01     1794.49     95.92 o 
   6   1  10     1146.18     1318.14    126.25 o 
   7   1  10      353.46      337.26     65.85 o 
   8   1  10     1491.24     1479.52    148.31 o 
   9   1  10     1452.94     1599.91    129.44 o 
  10   1  10      382.52      308.28    112.33 o 
  11   1  10     1465.85     1546.41    198.47 o 
  12   1  10      519.15      398.32    135.07 o 
 -12   2  10     1037.50      818.69    170.90 o 
 -11   2  10     2021.91     1798.63    212.25 o 
 -10   2  10      616.50      861.41    152.99 o 
  -9   2  10      232.09      202.70     67.22 o 
  -8   2  10     2184.36     2397.71    149.58 o 
  -7   2  10     4853.03     4908.67    205.53 o 
  -6   2  10      824.51      912.95     74.91 o 
  -5   2  10      621.56      679.39     64.74 o 
  -4   2  10      554.91      513.12     71.12 o 
  -3   2  10     3852.58     3955.14    161.29 o 
  -2   2  10     3989.40     4170.22    163.65 o 
  -1   2  10      424.05      386.74     59.90 o 
   0   2  10      448.88      433.03     44.43 o 
   1   2  10      423.53      438.35    117.84 o 
   2   2  10     3992.24     4027.35    217.77 o 
   3   2  10     3852.36     3783.74    212.88 o 
   4   2  10      551.95      566.15     61.47 o 
   5   2  10      623.70      623.12     78.65 o 
   6   2  10      824.85      926.64     76.29 o 
   7   2  10     4857.83     4879.91    207.22 o 
   8   2  10     2192.40     2414.52    195.02 o 
   9   2  10      230.56      173.66     85.45 o 
  10   2  10      615.84      596.79    135.07 o 
  11   2  10     2018.41     2078.42    220.52 o 
  12   2  10     1032.61      793.88    165.39 o 
 -12   3  10      250.49       69.82     63.78 o 
 -11   3  10     1727.62     1763.74    148.56 o 
 -10   3  10      482.49      467.89     90.93 o 
  -9   3  10      830.58      885.46     93.71 o 
  -8   3  10     1207.07     1173.12     90.95 o 
  -7   3  10      751.49      573.20     67.27 o 
  -6   3  10      492.70      459.67     59.47 o 
  -5   3  10      517.73      484.48     58.06 o 
  -4   3  10      613.30      549.96     71.23 o 
  -3   3  10     1389.28     1528.57    268.07 o 
  -2   3  10     2488.50     2498.51    195.71 o 
  -1   3  10     4838.77     4867.67    498.24 o 
   0   3  10      619.74      700.59     89.59 o 
   1   3  10     4836.60     5080.27    260.49 o 
   2   3  10     2475.65     2606.41    148.16 o 
   3   3  10     1384.32     1192.63     98.43 o 
   4   3  10      616.91      655.40     90.28 o 
   5   3  10      520.22      531.92     75.85 o 
   6   3  10      503.03      517.96     78.67 o 
   7   3  10      758.97      710.16    107.50 o 
   8   3  10     1207.09     1194.95    155.74 o 
   9   3  10      830.44      857.28    147.47 o 
  10   3  10      476.63      598.17    137.83 o 
  11   3  10     1725.70     1808.28    213.63 o 
  12   3  10      248.76      461.72    139.20 o 
 -11   4  10      268.83      115.86     95.79 o 
 -10   4  10     1196.91     1149.74    126.68 o 
  -9   4  10     1737.95     1817.11    227.41 o 
  -8   4  10      706.35      726.50     87.42 o 
  -7   4  10      838.89      818.54     77.32 o 
  -6   4  10     1407.73     1483.55     93.87 o 
  -5   4  10     5859.98     5871.14    175.56 o 
  -4   4  10     2884.27     3049.68    146.65 o 
  -3   4  10     1443.81     1369.48    114.40 o 
  -2   4  10      652.37      471.00     62.40 o 
  -1   4  10     1408.76     1319.79    100.61 o 
   0   4  10     2975.34     2745.34    140.30 o 
   1   4  10     1409.12     1537.63    108.18 o 
   2   4  10      649.97      741.22     82.01 o 
   3   4  10     1447.88     1367.49    107.66 o 
   4   4  10     2874.65     2840.58    383.85 o 
   5   4  10     5854.41     5778.06    587.83 o 
   6   4  10     1409.92     1372.33    116.21 o 
   7   4  10      833.35     1022.08    106.36 o 
   8   4  10      712.90      734.61    130.93 o 
   9   4  10     1744.01     1554.68    183.31 o 
  10   4  10     1190.23     1505.06    187.44 o 
  11   4  10      269.62      325.27    113.02 o 
 -11   5  10     1109.51     1131.12    131.56 o 
 -10   5  10      280.29      442.63    101.99 o 
  -9   5  10     1461.86     1335.21    129.00 o 
  -8   5  10     1237.78     1310.45    121.66 o 
  -7   5  10      103.43      158.81     59.58 o 
  -6   5  10      909.05     1143.98     86.46 o 
  -5   5  10     1341.24     1486.79     92.67 o 
  -4   5  10      761.78      848.89     86.21 o 
  -3   5  10     2047.76     1868.39    115.48 o 
  -2   5  10     1238.05     1216.34    159.88 o 
  -1   5  10     2191.24     2220.13     96.82 o 
   0   5  10      336.13      281.01     59.79 o 
   1   5  10     2188.09     2292.15    131.06 o 
   2   5  10     1237.68     1503.24    286.68 o 
   3   5  10     2045.23     1894.86    260.49 o 
   4   5  10      764.99      682.45     86.72 o 
   5   5  10     1348.03     1205.09    155.05 o 
   6   5  10      905.15      982.57    103.41 o 
   7   5  10      103.43       96.48     73.05 o 
   8   5  10     1237.99     1316.24    165.39 o 
   9   5  10     1457.60     1316.24    172.28 o 
  10   5  10      281.42      232.93    101.99 o 
  11   5  10     1109.69     1358.97    187.44 o 
 -10   6  10      396.81      221.22    203.98 o 
  -9   6  10      309.59      225.85     71.47 o 
  -8   6  10     1501.67     1353.57    126.18 o 
  -7   6  10     3518.01     3118.24    284.61 o 
  -6   6  10      942.01      887.63    137.83 o 
  -5   6  10      491.97      490.48    111.64 o 
  -4   6  10      296.62      358.41     68.20 o 
  -3   6  10     1769.51     1355.78    106.23 o 
  -2   6  10     2466.43     2422.31    130.04 o 
  -1   6  10      404.63      421.45     63.56 o 
   0   6  10      656.11      660.19    110.26 o 
   1   6  10      404.02      425.15     70.09 o 
   2   6  10     2483.05     2602.32    143.10 o 
   3   6  10     1776.25     1845.47    125.00 o 
   4   6  10      296.94      251.16     66.19 o 
   5   6  10      494.32      485.68     83.12 o 
   6   6  10      934.79     1153.61    151.61 o 
   7   6  10     3513.68     3136.92    232.93 o 
   8   6  10     1505.02     1430.64    172.28 o 
   9   6  10      308.61      307.35    103.37 o 
  10   6  10      398.53      290.81    110.26 o 
  -9   7  10      587.49      485.24     92.69 o 
  -8   7  10      527.49      545.95     97.03 o 
  -7   7  10      566.78      647.00     96.88 o 
  -6   7  10      328.95      432.09     81.02 o 
  -5   7  10      549.27      556.77    148.85 o 
  -4   7  10      402.13      451.51     75.85 o 
  -3   7  10     1903.40     1975.88    125.21 o 
  -2   7  10      511.18      628.39     77.47 o 
  -1   7  10     1471.91     1570.32    107.97 o 
   0   7  10      343.00      212.25     78.56 o 
   1   7  10     1476.50     1301.08    146.10 o 
   2   7  10      508.70      500.31    103.37 o 
   3   7  10     1905.23     1871.68    176.42 o 
   4   7  10      406.04      505.82    106.13 o 
   5   7  10      547.90      599.54    115.77 o 
   6   7  10      329.56      243.95     93.72 o 
   7   7  10      566.79      638.14    126.80 o 
   8   7  10      525.47      468.61    118.53 o 
   9   7  10      586.39      603.68    135.07 o 
  -7   8  10      368.81      193.65     71.14 o 
  -6   8  10      872.90      923.51    106.55 o 
  -5   8  10     3344.25     3528.67    177.17 o 
  -4   8  10     1305.42     1415.23    116.21 o 
  -3   8  10      636.98      655.52     83.59 o 
  -2   8  10      376.93      349.18     66.85 o 
  -1   8  10     1007.53      997.86    129.56 o 
   0   8  10     1593.00     1622.21    155.74 o 
   1   8  10     1008.90     1106.74    133.69 o 
   2   8  10      376.97      253.60     85.45 o 
   3   8  10      638.89      810.42    124.04 o 
   4   8  10     1304.27     1367.24    155.74 o 
   5   8  10     3342.34     3743.36    241.20 o 
   6   8  10      870.94     1003.37    144.72 o 
   7   8  10      368.63      580.25    125.42 o 
  -4   9  10      417.25      448.93     80.76 o 
  -3   9  10      616.49      624.26     86.40 o 
  -2   9  10      821.83      905.52    121.29 o 
  -1   9  10     1981.58     2147.33    173.66 o 
   0   9  10       94.97      158.50     75.80 o 
   1   9  10     1987.07     2107.36    172.28 o 
   2   9  10      824.62      891.74    124.04 o 
   3   9  10      618.15      780.10    121.29 o 
   4   9  10      418.36      526.50    108.88 o 
   0   0  11      124.47       90.97     63.40 o 
   1   0  11      913.65      906.35    124.04 o 
   2   0  11     8055.55     7663.57    241.21 o 
   3   0  11     1087.07     1207.36     98.37 o 
   4   0  11      280.46      284.27     50.91 o 
   5   0  11      368.63      283.40     52.05 o 
   6   0  11      922.08      812.66     75.94 o 
   7   0  11      118.50       78.38     42.30 o 
   8   0  11     2895.58     3135.33    174.92 o 
   9   0  11     1577.95     1597.19    197.78 o 
  10   0  11       32.29      -32.57     50.57 o 
  11   0  11      282.97      406.82    187.44 o 
 -12   1  11      227.46      238.44    118.53 o 
 -11   1  11      320.83      356.97    129.56 o 
 -10   1  11      632.35      647.78    144.72 o 
  -9   1  11      528.23      483.90     89.52 o 
  -8   1  11     2215.86     2055.37    144.23 o 
  -7   1  11      188.08      109.65     43.68 o 
  -6   1  11     1979.02     2368.34    313.93 o 
  -5   1  11      272.31      237.62     50.28 o 
  -4   1  11     1398.74     1373.68     89.38 o 
  -3   1  11     1765.73     1681.41    186.75 o 
  -2   1  11      872.75      834.74     85.27 o 
  -1   1  11      798.47      589.03     76.50 o 
   0   1  11      108.28       76.08     43.73 o 
   1   1  11      800.63      790.72     84.79 o 
   2   1  11      871.10     1027.24    137.14 o 
   3   1  11     1762.20     1755.63    222.14 o 
   4   1  11     1403.71     1378.45     90.45 o 
   5   1  11      272.09      243.28     54.74 o 
   6   1  11     1982.26     1940.87    108.12 o 
   7   1  11      187.21      253.96     53.20 o 
   8   1  11     2215.48     2223.37    272.21 o 
   9   1  11      524.51      560.35    119.22 o 
  10   1  11      626.39      638.14    144.72 o 
  11   1  11      324.02      428.64    137.83 o 
  12   1  11      226.25      239.82    119.91 o 
 -11   2  11      113.78       88.21     90.97 o 
 -10   2  11     1998.07     2034.31    221.90 o 
  -9   2  11       38.24       -2.76     63.40 o 
  -8   2  11      129.23      150.23     86.83 o 
  -7   2  11      923.12      879.49    102.21 o 
  -6   2  11      207.84      185.57     93.03 o 
  -5   2  11       53.03       13.75     39.25 o 
  -4   2  11     2630.38     2668.00    118.69 o 
  -3   2  11      807.92      536.85     94.41 o 
  -2   2  11      543.00      648.31     58.70 o 
  -1   2  11      179.25      167.33     37.65 o 
   0   2  11     6374.22     6779.34    224.51 o 
   1   2  11      180.76      159.41     51.54 o 
   2   2  11      543.43      493.04     58.88 o 
   3   2  11      809.58      716.67     95.84 o 
   4   2  11     2625.78     2573.57    120.47 o 
   5   2  11       52.27       -1.56     32.36 o 
   6   2  11      208.71      130.43     66.85 o 
   7   2  11      923.68      916.54    140.58 o 
   8   2  11      129.59      154.37     89.59 o 
   9   2  11       38.75      231.55     95.10 o 
  10   2  11     1993.22     2173.52    223.28 o 
  11   2  11      113.36      121.29     96.48 o 
 -11   3  11      256.69      233.43     77.80 o 
 -10   3  11      614.96      610.47    101.84 o 
  -9   3  11      714.52      764.60    103.76 o 
  -8   3  11     1619.09     1596.58    248.09 o 
  -7   3  11      204.60      189.24     51.86 o 
  -6   3  11     1451.48     1453.63     95.81 o 
  -5   3  11     1067.03     1129.70     83.95 o 
  -4   3  11     1454.34     1433.32    107.97 o 
  -3   3  11     2591.09     2591.54    132.07 o 
  -2   3  11      955.01     1015.81     83.78 o 
  -1   3  11       58.45       95.10     62.02 o 
   0   3  11      266.53      191.58     79.94 o 
   1   3  11       55.60        4.43     42.04 o 
   2   3  11      957.89      853.14     90.07 o 
   3   3  11     2594.41     2600.55    148.96 o 
   4   3  11     1445.83     1294.57    111.76 o 
   5   3  11     1065.50     1045.80    104.16 o 
   6   3  11     1450.53     1446.74    123.23 o 
   7   3  11      205.18      158.50     78.56 o 
   8   3  11     1619.81     1477.50    176.42 o 
   9   3  11      716.75      443.80    124.04 o 
  10   3  11      620.46      533.39    139.20 o 
  11   3  11      255.17      201.23    114.40 o 
 -10   4  11       58.92       60.64     60.42 o 
  -9   4  11      920.15      871.78    139.20 o 
  -8   4  11     1536.65     1558.70    165.39 o 
  -7   4  11      151.07      143.25     57.48 o 
  -6   4  11      906.44     1193.23    125.64 o 
  -5   4  11      472.06      498.34     65.16 o 
  -4   4  11      111.51      211.61     56.30 o 
  -3   4  11      973.04     1133.49    177.11 o 
  -2   4  11     6119.69     6373.99    209.94 o 
  -1   4  11      480.12      541.66    107.50 o 
   0   4  11      963.73      988.64    140.58 o 
   1   4  11      480.34      617.56     80.82 o 
   2   4  11     6113.65     6501.14    263.25 o 
   3   4  11      972.38     1065.66    103.29 o 
   4   4  11      112.30       83.43     52.08 o 
   5   4  11      470.05      438.83     78.94 o 
   6   4  11      910.77      996.48    146.10 o 
   7   4  11      152.52        4.13     63.40 o 
   8   4  11     1544.70     1462.34    181.93 o 
   9   4  11      920.89      951.00    158.50 o 
  10   4  11       59.71      100.61     77.18 o 
 -10   5  11      480.55      390.26     94.01 o 
  -9   5  11      200.65       32.74     66.85 o 
  -8   5  11     1650.95     1636.51    259.80 o 
  -7   5  11      157.70      196.84     74.43 o 
  -6   5  11     1659.41     1568.42    126.14 o 
  -5   5  11      150.51      250.33     65.18 o 
  -4   5  11     1069.59     1068.44     81.97 o 
  -3   5  11      957.09      961.13     92.45 o 
  -2   5  11      846.28      959.48     73.67 o 
  -1   5  11      910.64      897.23     91.91 o 
   0   5  11       38.69       28.25     43.29 o 
   1   5  11      907.28      764.49    100.61 o 
   2   5  11      847.60      916.45    206.74 o 
   3   5  11      956.24      944.69    115.08 o 
   4   5  11     1071.90     1248.95    113.71 o 
   5   5  11      152.10      191.58     88.21 o 
   6   5  11     1658.87     1565.71    179.17 o 
   7   5  11      157.28       31.70     66.16 o 
   8   5  11     1648.69     1925.43    203.98 o 
   9   5  11      202.06      147.47     86.83 o 
  10   5  11      480.19      453.45    129.56 o 
  -9   6  11       42.44       10.72     60.27 o 
  -8   6  11        2.13        2.96     51.48 o 
  -7   6  11      558.70      485.39     87.90 o 
  -6   6  11      255.13      280.28     72.92 o 
  -5   6  11      163.15      102.63     56.51 o 
  -4   6  11     3507.22     3759.33    176.88 o 
  -3   6  11      721.13      830.40     90.49 o 
  -2   6  11      271.29       33.08     62.02 o 
  -1   6  11      122.42       85.45     68.91 o 
   0   6  11     2526.40     2691.75    210.87 o 
   1   6  11      124.16      230.17     90.97 o 
   2   6  11      269.06      238.07     65.86 o 
   3   6  11      723.82      630.92    134.38 o 
   4   6  11     3506.18     3595.92    184.00 o 
   5   6  11      162.14      268.76    100.61 o 
   6   6  11      253.70      328.03    106.13 o 
   7   6  11      558.04      559.57    126.80 o 
   8   6  11        1.85       66.16     71.67 o 
   9   6  11       43.32       19.30     78.56 o 
  -7   7  11       48.90       -2.62     55.62 o 
  -6   7  11     1264.33     1319.00    133.69 o 
  -5   7  11      287.05      387.71     80.26 o 
  -4   7  11      858.27      850.13     97.40 o 
  -3   7  11      523.94      479.65     77.36 o 
  -2   7  11      242.15      334.92     97.86 o 
  -1   7  11      296.59      172.28     79.94 o 
   0   7  11      219.75      330.78     99.23 o 
   1   7  11      294.40      132.31     78.56 o 
   2   7  11      242.71      319.76     97.86 o 
   3   7  11      524.06      525.12    118.53 o 
   4   7  11      854.61      887.60    140.58 o 
   5   7  11      285.51      249.47     93.72 o 
   6   7  11     1266.16     1099.85    158.50 o 
   7   7  11       48.45       23.43     73.05 o 
  -5   8  11      205.32      148.85     95.10 o 
  -4   8  11       29.56       31.14     51.20 o 
  -3   8  11      602.35      504.44    108.88 o 
  -2   8  11     3290.17     3321.61    224.66 o 
  -1   8  11      196.89      292.19     93.72 o 
   0   8  11      786.74      952.38    132.31 o 
   1   8  11      196.56      132.31     73.05 o 
   2   8  11     3290.63     3007.37    221.90 o 
   3   8  11      601.91      686.37    125.42 o 
   4   8  11       30.06        4.13     68.91 o 
   5   8  11      204.96      203.98     99.23 o 
  -1   9  11      216.30      118.53     78.56 o 
   0   9  11        5.34       19.30     73.05 o 
   1   9  11      216.72      253.60     96.48 o 
   0   0  12     5746.96     5601.26    304.60 o 
   1   0  12        5.18        1.60     36.88 o 
   2   0  12     1047.97     1116.96    103.18 o 
   3   0  12     1153.06     1286.67    109.10 o 
   4   0  12      193.09      136.60     43.27 o 
   5   0  12      874.18      842.86     80.74 o 
   6   0  12     1574.92     1500.77    170.22 o 
   7   0  12     3174.60     2636.88    163.22 o 
   8   0  12     1388.85     1310.25    126.68 o 
   9   0  12      960.42      959.00    130.93 o 
  10   0  12     1002.11      942.37    238.44 o 
 -11   1  12      466.79      501.69    150.23 o 
 -10   1  12      529.86      621.60    152.99 o 
  -9   1  12      519.02      544.41    136.45 o 
  -8   1  12     1205.52     1252.84    177.80 o 
  -7   1  12      451.74      469.69    190.20 o 
  -6   1  12     1597.33     1512.32    126.18 o 
  -5   1  12      131.37      105.86     42.10 o 
  -4   1  12     1911.87     1885.75    148.39 o 
  -3   1  12     1763.29     1855.89    127.18 o 
  -2   1  12      831.30      688.48     86.05 o 
  -1   1  12     2352.45     2420.17    142.75 o 
   0   1  12      305.49      442.11     92.34 o 
   1   1  12     2356.87     2367.78    206.74 o 
   2   1  12      831.71      897.70     96.35 o 
   3   1  12     1762.18     1772.23    104.85 o 
   4   1  12     1914.26     1954.71    111.88 o 
   5   1  12      129.27      146.50     48.16 o 
   6   1  12     1595.44     1595.58    125.72 o 
   7   1  12      449.96      449.11     83.39 o 
   8   1  12     1204.02     1343.81    177.80 o 
   9   1  12      515.16      614.70    143.34 o 
  10   1  12      531.04      672.59    157.12 o 
  11   1  12      469.09      414.86    137.83 o 
 -10   2  12      703.87      837.98    166.77 o 
  -9   2  12     1666.77     1977.81    219.14 o 
  -8   2  12     1482.16     1298.32    180.55 o 
  -7   2  12     1397.28     1422.37    180.55 o 
  -6   2  12     3363.28     3259.59    242.57 o 
  -5   2  12     2357.67     2259.85    149.48 o 
  -4   2  12     1192.36     1299.83    114.69 o 
  -3   2  12      572.00      469.91    101.99 o 
  -2   2  12     1340.49     1113.64    146.10 o 
  -1   2  12      424.88      471.37     76.99 o 
   0   2  12     5051.25     5185.56    205.61 o 
   1   2  12      425.63      518.95     78.78 o 
   2   2  12     1344.72     1374.36    115.97 o 
   3   2  12      571.57      617.04     87.70 o 
   4   2  12     1194.12     1190.53    112.03 o 
   5   2  12     2357.12     2461.50    196.40 o 
   6   2  12     3359.82     3484.25    257.73 o 
   7   2  12     1399.08     1376.88    176.42 o 
   8   2  12     1479.42     1193.57    170.90 o 
   9   2  12     1664.77     1728.34    209.50 o 
  10   2  12      704.48      679.48    157.12 o 
 -10   3  12      481.21      542.21    102.68 o 
  -9   3  12      236.42      202.59    135.76 o 
  -8   3  12     1349.75     1306.22    123.91 o 
  -7   3  12      141.76      134.36     62.17 o 
  -6   3  12     1555.86     1546.48    124.26 o 
  -5   3  12      301.73      306.20     58.59 o 
  -4   3  12     1380.44     1373.58     93.55 o 
  -3   3  12      979.15     1101.12     96.99 o 
  -2   3  12      681.95      673.97    128.18 o 
  -1   3  12     2340.51     2077.04    192.96 o 
   0   3  12      260.95      336.30     97.86 o 
   1   3  12     2346.76     2276.58    144.97 o 
   2   3  12      680.17      597.41     85.75 o 
   3   3  12      981.36      909.56    131.62 o 
   4   3  12     1381.62     1318.99    120.55 o 
   5   3  12      300.06      430.02    113.02 o 
   6   3  12     1554.47     1554.68    181.93 o 
   7   3  12      141.64      245.33     96.48 o 
   8   3  12     1349.49     1274.89    181.93 o 
   9   3  12      235.98      259.11    110.26 o 
  10   3  12      481.79      248.09    108.88 o 
  -9   4  12      794.96      598.25    232.93 o 
  -8   4  12      522.73      442.89     92.76 o 
  -7   4  12     2435.64     2485.20    162.25 o 
  -6   4  12     1306.30     1477.25    206.05 o 
  -5   4  12      776.24      783.93    252.91 o 
  -4   4  12     1403.20     1419.76     96.36 o 
  -3   4  12     1055.28     1101.26    125.42 o 
  -2   4  12     1047.43     1057.13    150.23 o 
  -1   4  12        1.39       11.03     62.02 o 
   0   4  12     1808.76     1628.13    125.44 o 
   1   4  12        1.35      -36.63     38.50 o 
   2   4  12     1040.72      965.10    104.77 o 
   3   4  12     1053.15     1035.91    107.69 o 
   4   4  12     1403.52     1427.88    173.66 o 
   5   4  12      773.24      902.76    148.85 o 
   6   4  12     1311.23     1245.95    170.90 o 
   7   4  12     2438.36     2322.37    227.41 o 
   8   4  12      523.68      613.33    139.20 o 
   9   4  12      795.56      707.05    151.61 o 
  -8   5  12      864.03      853.42    170.90 o 
  -7   5  12      770.99      893.68    151.61 o 
  -6   5  12     1110.07     1155.26    116.46 o 
  -5   5  12      226.39      261.91     68.70 o 
  -4   5  12     1297.46     1361.03    114.95 o 
  -3   5  12     1324.84     1128.80    154.37 o 
  -2   5  12      658.52      782.85    130.93 o 
  -1   5  12     1627.99     1340.82    116.84 o 
   0   5  12      393.18      473.59     81.59 o 
   1   5  12     1630.72     1696.14    130.32 o 
   2   5  12      657.15      525.55     87.22 o 
   3   5  12     1324.18     1317.62    168.15 o 
   4   5  12     1302.29      840.74    140.58 o 
   5   5  12      227.86      636.76    129.56 o 
   6   5  12     1108.49     1059.88    164.01 o 
   7   5  12      770.09      855.90    155.74 o 
   8   5  12      861.52      632.62    144.72 o 
  -7   6  12      980.57     1099.22    167.46 o 
  -6   6  12     1614.03     1773.08    140.33 o 
  -5   6  12     1577.85     1737.11    143.34 o 
  -4   6  12     2042.79     2005.39    137.37 o 
  -3   6  12      312.59      208.12     93.72 o 
  -2   6  12     1135.18     1174.28    158.50 o 
  -1   6  12      317.70      277.03    100.61 o 
   0   6  12      906.15      729.10    133.69 o 
   1   6  12      318.02      220.52     95.10 o 
   2   6  12     1140.74     1302.46    168.15 o 
   3   6  12      312.43      203.98     92.34 o 
   4   6  12     2045.38     1749.01    191.58 o 
   5   6  12     1578.25     1786.23    195.71 o 
   6   6  12     1608.71     1602.92    188.82 o 
   7   6  12      983.18     1101.23    168.15 o 
  -6   7  12     1002.43      989.11    116.09 o 
  -5   7  12      432.65      397.47     86.72 o 
  -4   7  12      741.38     1017.16    150.23 o 
  -3   7  12      530.30      529.25    119.91 o 
  -2   7  12      405.62      272.90     99.23 o 
  -1   7  12     1500.12     1777.96    184.69 o 
   0   7  12      175.63      159.88     86.83 o 
   1   7  12     1506.37     1492.66    176.42 o 
   2   7  12      404.84      395.56    114.40 o 
   3   7  12      528.63      544.41    124.04 o 
   4   7  12      742.19      594.03    135.07 o 
   5   7  12      429.45      487.90    125.42 o 
   6   7  12      999.18     1277.65    175.04 o 
  -3   8  12      749.75      902.76    140.58 o 
  -2   8  12      864.46      876.57    140.58 o 
  -1   8  12       13.44       -6.89     70.29 o 
   0   8  12      885.82     1047.48    152.99 o 
   1   8  12       13.94      -51.00     57.89 o 
   2   8  12      857.07      988.21    150.23 o 
   3   8  12      746.46      821.44    140.58 o 
   0   0  13     6643.76     7668.65    379.02 o 
   1   0  13        0.38       44.98     51.16 o 
   2   0  13        0.20      -31.63     40.38 o 
   3   0  13      188.66       47.03     73.74 o 
   4   0  13     2098.48     2106.75    147.16 o 
   5   0  13        0.01       42.34     51.40 o 
   6   0  13      474.24      539.82    110.26 o 
   7   0  13       75.45       74.27     60.05 o 
   8   0  13      547.09      590.63    103.29 o 
   9   0  13       10.66       10.23     66.25 o 
  -9   1  13      518.40      860.04    169.53 o 
  -8   1  13      914.18     1101.23    181.93 o 
  -7   1  13       55.32      118.53     90.97 o 
  -6   1  13     1493.73     1455.44    184.69 o 
  -5   1  13      104.16      135.49     60.05 o 
  -4   1  13     1030.16     1219.93    116.39 o 
  -3   1  13      605.97      591.63     91.12 o 
  -2   1  13      289.25      393.13     77.97 o 
  -1   1  13     3831.52     4082.48    280.48 o 
   0   1  13      374.92      426.29     78.94 o 
   1   1  13     3833.03     4172.94    296.33 o 
   2   1  13      287.87      281.79     72.56 o 
   3   1  13      610.91      673.06     93.04 o 
   4   1  13     1030.12     1091.65    113.00 o 
   5   1  13      101.24      194.94     70.98 o 
   6   1  13     1498.05     1524.36    188.82 o 
   7   1  13       53.61       89.59     89.59 o 
   8   1  13      912.50      818.69    158.50 o 
   9   1  13      522.93      705.67    159.88 o 
  -9   2  13       80.14      148.85    100.61 o 
  -8   2  13     1367.17     1425.12    197.09 o 
  -7   2  13      102.56      -26.19     63.40 o 
  -6   2  13      841.13     1314.86    177.80 o 
  -5   2  13       33.35       50.49     49.62 o 
  -4   2  13      182.90      129.56     84.07 o 
  -3   2  13        6.40      -16.54     59.27 o 
  -2   2  13     4908.56     5366.95    315.62 o 
  -1   2  13       10.41      -30.32     57.89 o 
   0   2  13      690.09      745.64    136.45 o 
   1   2  13       10.32      -56.51     56.51 o 
   2   2  13     4914.48     4690.22    304.60 o 
   3   2  13        6.33       78.56     71.67 o 
   4   2  13      184.07       44.10     71.67 o 
   5   2  13       33.19       57.89     64.78 o 
   6   2  13      838.54      992.35    165.39 o 
   7   2  13      102.70       62.02     78.56 o 
   8   2  13     1360.87     1433.39    197.09 o 
   9   2  13       80.09      103.37     82.70 o 
  -9   3  13      624.58      694.38    109.09 o 
  -8   3  13      912.03      786.99    158.50 o 
  -7   3  13       28.37       15.27     86.83 o 
  -6   3  13     1724.64     1880.85    140.70 o 
  -5   3  13      618.79      761.19     96.90 o 
  -4   3  13     1019.02      944.11    154.37 o 
  -3   3  13     1410.70     1455.44    180.55 o 
  -2   3  13      528.50      530.63    125.42 o 
  -1   3  13     1493.23     1627.73    184.69 o 
   0   3  13      217.63      183.31     88.21 o 
   1   3  13     1492.52     1503.68    177.80 o 
   2   3  13      532.76      442.42    118.53 o 
   3   3  13     1408.86     1743.50    194.33 o 
   4   3  13     1017.39     1265.24    170.90 o 
   5   3  13      620.53      890.36    154.37 o 
   6   3  13     1721.41     1822.06    210.87 o 
   7   3  13       28.26      -24.81     70.29 o 
   8   3  13      912.08      999.24    176.42 o 
   9   3  13      625.38      614.70    150.23 o 
  -8   4  13      350.43      363.95    105.44 o 
  -7   4  13       81.33       45.00     67.53 o 
  -6   4  13      306.76      300.39     80.87 o 
  -5   4  13        9.83      -13.07     49.21 o 
  -4   4  13     2376.06     2391.28    223.28 o 
  -3   4  13      111.99       92.34     78.56 o 
  -2   4  13       17.14       12.40     63.40 o 
  -1   4  13        6.48       -6.89     55.13 o 
   0   4  13     4260.53     4516.56    293.57 o 
   1   4  13        6.57       84.07     68.91 o 
   2   4  13       17.58       19.30     60.64 o 
   3   4  13      112.27      106.13     82.70 o 
   4   4  13     2379.58     2380.26    227.41 o 
   5   4  13        9.56      -44.10     59.27 o 
   6   4  13      306.40      351.46    121.29 o 
   7   4  13       81.23      150.23     92.34 o 
   8   4  13      347.84       59.27     82.70 o 
  -7   5  13       11.15       12.30     55.62 o 
  -6   5  13     1077.28     1027.34    177.11 o 
  -5   5  13       50.10      165.39     92.34 o 
  -4   5  13      872.07      900.01    150.23 o 
  -3   5  13      406.13      388.67    111.64 o 
  -2   5  13       74.95      238.44     99.23 o 
  -1   5  13     2989.06     3121.76    252.22 o 
   0   5  13      276.07      191.58     92.34 o 
   1   5  13     2989.28     3542.13    261.87 o 
   2   5  13       74.59      103.37     78.56 o 
   3   5  13      407.44      541.66    135.07 o 
   4   5  13      873.69     1061.26    166.77 o 
   5   5  13       47.73       11.03     74.43 o 
   6   5  13     1081.18      996.48    166.77 o 
   7   5  13       10.62       -9.65     71.67 o 
  -5   6  13        2.91      -41.35     62.02 o 
  -4   6  13      151.25      201.23     96.48 o 
  -3   6  13        4.32       46.86     71.67 o 
  -2   6  13     3591.47     3729.58    266.00 o 
  -1   6  13        7.21       44.10     73.05 o 
   0   6  13      539.27      562.33    129.56 o 
   1   6  13        7.06        1.38     68.91 o 
   2   6  13     3590.12     3588.99    267.38 o 
   3   6  13        4.24       45.48     71.67 o 
   4   6  13      152.27      208.12    100.61 o 
   5   6  13        2.71       20.67     73.05 o 
  -3   7  13      399.77      527.87    128.18 o 
  -2   7  13      656.79      614.70    137.83 o 
  -1   7  13     1278.92     1084.69    162.63 o 
   0   7  13       77.42       13.78     71.67 o 
   1   7  13     1276.08     1070.91    164.01 o 
   2   7  13      657.85      562.33    139.20 o 
   3   7  13      398.54      275.65    117.15 o 
   0   0  14      617.29      454.83    128.18 o 
   1   0  14       24.08      -20.69     50.13 o 
   2   0  14     2317.34     2584.01    168.59 o 
   3   0  14      465.06      513.88     93.50 o 
   4   0  14      915.15      892.71    110.01 o 
   5   0  14      389.46      296.90    123.35 o 
   6   0  14      665.52      577.20    101.81 o 
   7   0  14      841.85      865.23    118.89 o 
  -8   1  14     1592.79     1489.90    206.74 o 
  -7   1  14       62.45       96.48    104.75 o 
  -6   1  14     2529.10     2646.26    250.84 o 
  -5   1  14      117.42      122.67     89.59 o 
  -4   1  14     1502.81     1824.82    206.74 o 
  -3   1  14      266.80      414.86    124.04 o 
  -2   1  14      193.75      295.34     78.92 o 
  -1   1  14      958.92     1057.06    114.99 o 
   0   1  14      105.44      180.24     64.30 o 
   1   1  14      958.82      951.66    113.04 o 
   2   1  14      191.64      168.50     68.87 o 
   3   1  14      266.28      176.42     96.48 o 
   4   1  14     1504.86     1783.47    206.74 o 
   5   1  14      116.88      110.26     82.70 o 
   6   1  14     2535.79     3225.13    274.27 o 
   7   1  14       62.07      122.67    100.61 o 
   8   1  14     1590.19     1571.22    210.87 o 
  -8   2  14      203.22      170.05     76.45 o 
  -7   2  14      492.88      482.01     92.39 o 
  -6   2  14     1262.71     1262.49    184.69 o 
  -5   2  14     1872.98     1543.65    195.71 o 
  -4   2  14     2176.20     1608.43    199.85 o 
  -3   2  14      371.91      237.06    113.02 o 
  -2   2  14      246.96      381.78    115.77 o 
  -1   2  14      339.12      310.11    108.88 o 
   0   2  14      895.74      880.71    152.99 o 
   1   2  14      339.53      374.89    117.15 o 
   2   2  14      246.86      126.80     93.72 o 
   3   2  14      371.44      259.11    114.40 o 
   4   2  14     2178.99     2165.25    221.90 o 
   5   2  14     1872.71     1575.35    198.47 o 
   6   2  14     1261.39     1513.33    197.09 o 
   7   2  14      494.60      522.36    144.72 o 
   8   2  14      199.95      235.68    122.67 o 
  -7   3  14      131.05      135.89     76.49 o 
  -6   3  14     1932.97     1874.44    220.52 o 
  -5   3  14      285.40      266.00    113.02 o 
  -4   3  14     1450.34     1587.76    201.23 o 
  -3   3  14      632.24      458.96    126.80 o 
  -2   3  14      357.31      268.76    103.37 o 
  -1   3  14      405.62      534.77    135.07 o 
   0   3  14      126.02      121.29     93.72 o 
   1   3  14      406.68      318.38    115.77 o 
   2   3  14      357.98      372.13    118.53 o 
   3   3  14      631.61      578.87    141.96 o 
   4   3  14     1446.28     1715.94    206.74 o 
   5   3  14      286.14      322.51    121.29 o 
   6   3  14     1930.78     1830.33    219.14 o 
   7   3  14      131.02      158.50    106.13 o 
  -6   4  14      483.94      469.99    139.20 o 
  -5   4  14      424.89      434.15    121.29 o 
  -4   4  14      327.03      409.34    128.18 o 
  -3   4  14      243.60      293.57    115.77 o 
  -2   4  14     1958.41     2163.87    224.66 o 
  -1   4  14       20.88       51.00     78.56 o 
   0   4  14      943.98     1047.48    165.39 o 
   1   4  14       20.65      173.66     95.10 o 
   2   4  14     1955.23     2461.58    241.20 o 
   3   4  14      244.85      135.07    100.61 o 
   4   4  14      329.70      305.97    118.53 o 
   5   4  14      425.34      307.35    114.40 o 
   6   4  14      485.39      321.13    118.53 o 
  -5   5  14       44.62      -35.83     70.29 o 
  -4   5  14      986.64      923.44    161.26 o 
  -3   5  14      255.86      162.63     99.23 o 
  -2   5  14      136.88      254.98    106.13 o 
  -1   5  14      787.06      668.46    141.96 o 
   0   5  14       48.98      177.80     92.34 o 
   1   5  14      784.51      585.76    141.96 o 
   2   5  14      136.51       28.94     78.56 o 
   3   5  14      253.56      267.38    115.77 o 
   4   5  14      988.71     1438.91    192.96 o 
   5   5  14       46.30      -53.75     75.80 o 
  -2   6  14      237.32      249.47    114.40 o 
  -1   6  14      380.41      274.27    111.64 o 
   0   6  14     1839.47     1987.45    217.77 o 
   1   6  14      380.23      548.55    137.83 o 
   2   6  14      235.69      152.99     97.86 o 
   0   0  15        0.33        1.38     82.70 o 
   1   0  15      101.60       44.40     67.16 o 
   2   0  15     2014.70     2118.88    301.84 o 
   3   0  15      251.45      248.33     88.69 o 
   4   0  15       74.79       55.91     61.88 o 
   5   0  15      454.06      473.88    102.11 o 
  -6   1  15      471.90      482.39    147.47 o 
  -5   1  15      438.16      151.61    114.40 o 
  -4   1  15      640.94      759.42    162.63 o 
  -3   1  15      977.60     1025.43    177.80 o 
  -2   1  15      555.18      534.77    146.10 o 
  -1   1  15     2653.82     2529.11    253.60 o 
   0   1  15      220.74      213.63    111.64 o 
   2   1  15      550.80      595.41    150.23 o 
   3   1  15      978.65      786.99    168.15 o 
   4   1  15      639.51      875.20    176.42 o 
   5   1  15      439.19      435.53    135.07 o 
   6   1  15      474.38      595.41    151.61 o 
  -6   2  15      486.53      527.87    151.61 o 
  -5   2  15        8.66      -66.16     66.16 o 
  -4   2  15     2790.06     2999.10    271.52 o 
  -3   2  15     1120.28     1103.99    181.93 o 
  -2   2  15       35.74       42.73     84.07 o 
  -1   2  15       17.88      -41.35     77.18 o 
   0   2  15     1942.87     2385.77    242.57 o 
   1   2  15       18.45       31.70     88.21 o 
   2   2  15       35.70       77.18     99.23 o 
   3   2  15     1120.79     1706.29    212.25 o 
   4   2  15     2788.32     3255.45    286.68 o 
   5   2  15        8.58      -38.59     81.32 o 
   6   2  15      486.22      571.98    155.74 o 
  -5   3  15      348.09      187.44    111.64 o 
  -4   3  15      612.20     1037.83    179.17 o 
  -3   3  15     1144.83     1241.81    188.82 o 
  -2   3  15      278.02      431.40    129.56 o 
  -1   3  15     2243.51     2549.78    249.47 o 
   0   3  15      412.61      301.84    119.91 o 
   1   3  15     2246.50     2355.45    243.95 o 
   2   3  15      279.95      443.80    136.45 o 
   3   3  15     1142.99     1349.32    199.85 o 
   4   3  15      612.37      788.37    166.77 o 
   5   3  15      347.26      322.51    129.56 o 
  -3   4  15       48.20        4.13     84.07 o 
  -2   4  15     1666.18     1685.61    216.39 o 
  -1   4  15      307.69      452.07    133.69 o 
   0   4  15      123.98      130.93     92.34 o 
   1   4  15      307.68      210.87    111.64 o 
   2   4  15     1666.72     2206.60    239.82 o 
   3   4  15       47.98      107.50     93.72 o 
   0   0  16      824.10      839.36    180.55 o 
   1   0  16      698.76      884.84    173.66 o 
  -3   1  16       58.24       26.19     96.48 o 
  -2   1  16      359.96      212.25    126.80 o 
  -1   1  16      185.51        1.38     81.32 o 
   0   1  16       10.86      -22.05     86.83 o 
   1   1  16      185.82       79.94    101.99 o 
   2   1  16      360.09      343.19    135.07 o 
   3   1  16       58.59      -12.40     86.83 o 
  -2   2  16     1173.47     1314.86    208.12 o 
  -1   2  16       94.28      219.14    115.77 o 
   0   2  16       54.18      100.61    101.99 o 
   1   2  16       93.85      106.13    104.75 o 
   2   2  16     1171.80     1489.90    215.01 o 
                                                 
